# Supplementary material for: Transcriptome profiling of the spermatheca identifies genes potentially involved in the long-term sperm storage of ant queens
Source: Sci Rep. 2017 Jul 20;7:5972. doi: 10.1038/s41598-017-05818-8 (PMC5519678; doi:10.1038/s41598-017-05818-8)
Supplement: Supplementary file 2 — Dataset 1 [file 41598_2017_5818_MOESM2_ESM.xlsx]

## Sheet: TableS2
Dataset 1 Information of analyzed 53525 ORFs.
Contig No.	Seq. Description	Seq. Length (bp)	e-value	similarity	Gene ontology	Enzyme Codes	Predicted coding sequences	Protein motif (PFAM)	Signal sequence (SignalP)	Figures of in situ hybridization	Expression patern*	Note of in situ hybridization	Primer for probe (Forward)	Primer for probe (Reverse)	RPM of queen spermatheca (1week, unmated)	RPM of queen spermatheca (1week)	RPM of queen spermatheca (1year)	RPM of queen body (1week)	RPM of queen body (1year)	Log Ratio (1w spermatheca/body)	FDR(1w spermatheca/body)	Log ratio (1y spermatheca/body)	FDR (1y spermatheca/body)	Log Ratio (1week spermatheca with sperm/1week spermatheca without sperm)	FDR (1week spermatheca with sperm/1week spermatheca without sperm)	Log Ratio (1year spermatheca/1week spermatheca)	FDR (1year spermatheca/1week spermatheca)
comp10000512_c0_seq1.m.557405	No hits	159	-	-	-	-	complete	-	-						0	0.0366855	0	0	0	0.372662	1	NA	1	0.0470213	1	-0.0495111	1
comp10000731_c0_seq1.m.557406	blastopia polyprotein	222	2.3e-39	0.8085	F:nucleic acid binding; F:metal ion binding	-	internal	-	-						0.113595	0	0	0	0.0362061	NA	1	-0.287012	1	-0.137534	1	NA	1
comp10001166_c0_seq1.m.557407	No hits	153	-	-	-	-	5prime partial	-	-						0	0	0	0	0	NA	1	NA	1	NA	1	NA	1
comp10004342_c0_seq1.m.557422	No hits	237	-	-	-	-	5prime partial	-	-						0	0	0.122437	0	0.0473653	NA	1	0.501328	1	NA	1	0.159616	1
comp10004642_c0_seq1.m.557423	piggybac transposable element-derived protein 4-like	219	2.4e-27	0.667	-	-	internal	Transposase IS4	-						0	0	0	0.0771876	0	-0.934549	1	NA	1	NA	1	NA	1
comp10005_c0_seq1.m.5781	60s ribosomal protein l21-a	444	5.9e-89	0.901	C:ribosome; F:structural constituent of ribosome; P:translation	-	internal	Ribosomal protein L21e	-						0	0	0	0	0.253443	NA	1	-1.49967	1	NA	1	NA	1
comp1001_c0_seq1.m.1097	No hits	222	-	-	-	-	complete	-	-						0	0.0366855	0	0	0	0.372662	1	NA	1	0.0470213	1	-0.0495111	1
comp10011487_c0_seq1.m.557445	No hits	159	-	-	-	-	5prime partial	-	-						0	0	0	0	0	NA	1	NA	1	NA	1	NA	1
comp10012_c0_seq1.m.5788	reverse ribonuclease integrase	249	9.8e-31	0.823	-	-	5prime partial	-	-						0.113595	0	0	0	0.0285216	NA	1	-0.20938	1	-0.137534	1	NA	1
comp10014553_c0_seq1.m.557455	No hits	243	-	-	-	-	internal	-	-						0.163187	0	0	0	0	NA	1	NA	1	-0.385073	1	NA	1
comp10016404_c0_seq1.m.557463	No hits	207	-	-	-	-	internal	-	-						0.0495921	0	0	0	0	NA	1	NA	1	-0.0673752	1	NA	1
comp10018326_c0_seq1.m.557469	No hits	237	-	-	-	-	3prime partial	-	-						0	0	0	0	0	NA	1	NA	1	NA	1	NA	1
comp10020_c0_seq1.m.5797	No hits	228	-	-	-	-	3prime partial	-	-						0	0	0	0	0.249233	NA	1	-3.12673	1	NA	1	NA	1
comp1002222_c0_seq1.m.516092	No hits	177	-	-	-	-	complete	-	-						0.113595	0	0	0	0	NA	1	NA	1	-0.137534	1	NA	1
comp10024937_c0_seq1.m.557490	sterol-binding-like protein	210	7.3e-25	0.767	F:hydrolase activity; P:metabolic process	-	internal	SCP-2 sterol transfer family	-						0	0	0.122437	0	0	NA	1	0.885095	1	NA	1	0.159616	1
comp10026_c0_seq1.m.5803	No hits	171	-	-	-	-	5prime partial	-	-						0.0279883	0.104748	0.0928551	0.0719784	0.114086	0.01202	1	-0.164847	1	0.119673	1	-0.0258599	1
comp10030933_c0_seq1.m.557509	udp-n-acetylglucosamine--peptide n-acetylglucosaminyltransferase 110 kda subunit-like	213	3.2e-20	0.7465	C:histone acetyltransferase complex; C:euchromatin; C:mitochondrion; C:microtubule organizing center; C:cytosol; C:plasma membrane; C:zymogen granule; C:neuron projection; C:neuronal cell body; C:MLL5-L complex; F:phosphatidylinositol-3 4 5-trisphosphate binding; F:enzyme activator activity; F:transcription factor binding; F:protein N-acetylglucosaminyltransferase activity; F:protein domain speci…	EC:2.4.1.94	internal	Glycosyl transferase family 41	-						0	0	0	0	0.0724122	NA	1	-0.56746	1	NA	1	NA	1
comp10036_c0_seq1.m.5808	No hits	168	-	-	-	-	complete	-	-						0.0279883	0.073371	0.0612185	0	0.0285216	0.685889	1	0.289755	1	0.0752676	1	-0.0256779	1
comp10042_c0_seq1.m.5810	transcription factor partial	735	2.6e-89	0.674	C:nucleoplasm; C:Golgi apparatus; C:plasma membrane; F:RNA polymerase II regulatory region sequence-specific DNA binding; F:sequence-specific DNA binding RNA polymerase II transcription factor activity; F:protein binding; F:metal ion binding; P:leukocyte differentiation; P:myeloid cell differentiation; P:chordate embryonic development; P:negative regulation of transcription DNA-templated; P:posit…	-	5prime partial	Zinc finger, C2H2 type	-						0	0	0	0.133538	0.104408	-1.49005	1	-1.54772	1	NA	1	NA	1
comp1004858_c0_seq1.m.516098	tip1p	330	2.4e-58	0.8441	C:extracellular region; C:endoplasmic reticulum membrane; C:fungal-type cell wall; C:anchored component of membrane; C:Dsl1p complex; F:structural constituent of cell wall; F:lipase activity; P:retrograde vesicle-mediated transport Golgi to ER; P:response to stress; P:metabolic process; P:protein transport; P:fungal-type cell wall organization	EC:3.1.1	5prime partial	-	-						0.396761	0.157121	0.791126	0	0	1.22724	1	4.1123	0.0970399	-0.242672	1	0.564332	1
comp1004870_c0_seq1.m.516099	No hits	183	-	-	-	-	complete	-	-						0.0279883	0	0.126546	0	0.0758869	NA	1	0.517713	1	-0.0379229	1	0.176161	1
comp10049393_c0_seq1.m.557551	No hits	162	-	-	-	-	5prime partial	-	-						0	0	0	0	0.0285216	NA	1	-0.20938	1	NA	1	NA	1
comp10051387_c0_seq1.m.557557	No hits	216	-	-	-	-	internal	-	-						0	0	0	0	0.0947306	NA	1	-0.670329	1	NA	1	NA	1
comp1005183_c0_seq1.m.516100	tigger transposable element-derived protein 7-like protein	474	8.4e-53	0.695	F:binding; P:single-organism process; P:regulation of cellular process	-	3prime partial	-	-						0	0	0.158183	0	0.0362061	NA	1	0.841843	1	NA	1	0.212833	1
comp10051992_c0_seq1.m.557564	aael017200- partial	219	6.9e-39	0.779	-	-	internal	-	-						0	0	0	0	0	NA	1	NA	1	NA	1	NA	1
comp1005454_c0_seq1.m.516103	No hits	162	-	-	-	-	3prime partial	-	-						0	0.0366855	0	0.0704783	0	-0.48678	1	NA	1	0.0470213	1	-0.0495111	1
comp10054881_c0_seq1.m.557567	No hits	222	-	-	-	-	internal	-	-						0	0	0	0	0	NA	1	NA	1	NA	1	NA	1
comp10055410_c0_seq1.m.557570	woronin body major protein	357	5.9e-69	0.8295	C:extracellular region; F:translation elongation factor activity; F:cysteine-type endopeptidase activity; F:ribosome binding; P:translational frameshifting; P:proteolysis; P:pathogenesis; P:positive regulation of translational elongation; P:positive regulation of translational termination	EC:3.4.22	internal	-	-						0	0	0	0	0	NA	1	NA	1	NA	1	NA	1
comp10060_c0_seq1.m.5815	No hits	282	-	-	-	-	complete	-	-						0	0	0	0	0.0473653	NA	1	-0.34796	1	NA	1	NA	1
comp10063262_c0_seq1.m.557585	No hits	162	-	-	-	-	5prime partial	-	-						0	0	0	0	0	NA	1	NA	1	NA	1	NA	1
comp10069855_c0_seq1.m.557617	40s ribosomal protein s2	300	5.1e-64	0.978	C:cytosolic small ribosomal subunit; C:small-subunit processome; F:structural constituent of ribosome; F:small ribosomal subunit rRNA binding; P:rRNA export from nucleus; P:positive regulation of translational fidelity	-	internal	Ribosomal protein S5, C-terminal domain	-						0	0	0	0	0	NA	1	NA	1	NA	1	NA	1
comp10071403_c0_seq1.m.557626	50s ribosomal protein l6e	252	2.6e-49	0.968	C:nucleolus; C:cytosol; C:ribosome; F:structural constituent of ribosome; P:translation	-	internal	Ribosomal protein L6e	-						0	0	0	0	0	NA	1	NA	1	NA	1	NA	1
comp10076490_c0_seq1.m.557637	phosphoribosylaminoimidazolecarboxamide formyltransferase	225	2.2e-21	0.71	-	-	internal	-	-						0	0.0346024	0	0	0.0947306	0.37766	1	-0.670329	1	0.0471719	1	-0.050052	1
comp10077925_c0_seq1.m.557640	PREDICTED: uncharacterized protein LOC105669360	351	5.3e-43	0.6775	F:nucleic acid binding; P:DNA integration	-	internal	-	-						0	0	0	0	0	NA	1	NA	1	NA	1	NA	1
comp10079532_c0_seq1.m.557644	glucose dehydrogenase	177	8.5e-33	0.856	F:oxidoreductase activity acting on CH-OH group of donors; F:flavin adenine dinucleotide binding; P:oxidation-reduction process	-	5prime partial	-	-						0	0	0	0	0	NA	1	NA	1	NA	1	NA	1
comp10080_c0_seq1.m.5820	No hits	177	-	-	-	-	complete	-	-						0	0	0	0	0	NA	1	NA	1	NA	1	NA	1
comp10080_c0_seq1.m.5821	odorant receptor 82a-like	150	7.6e-22	0.8275	C:plasma membrane; C:integral component of membrane; F:olfactory receptor activity; F:odorant binding; P:signal transduction; P:detection of chemical stimulus involved in sensory perception of smell	-	3prime partial	-	-						0	0	0	0	0.112093	NA	1	-2.19931	1	NA	1	NA	1
comp10082_c0_seq1.m.5822	No hits	288	-	-	-	-	internal	-	-						0	0	0.122437	0	0	NA	1	0.885095	1	NA	1	0.159616	1
comp10082_c0_seq1.m.5824	No hits	180	-	-	-	-	5prime partial	-	-						0	0	0.0800532	0	0	NA	1	0.632041	1	NA	1	0.111172	1
comp10084478_c0_seq1.m.557659	No hits	174	-	-	-	-	5prime partial	-	-						0	0	0	0	0	NA	1	NA	1	NA	1	NA	1
comp10087333_c0_seq1.m.557667	general substrate transporter-like protein	396	4.7e-84	0.6355	P:regulation of transcription DNA-templated	-	internal	-	-						0	0	0	0	0	NA	1	NA	1	NA	1	NA	1
comp10087828_c0_seq1.m.557671	No hits	222	-	-	-	-	internal	-	-						0	0.0366855	0	0	0	0.372662	1	NA	1	0.0470213	1	-0.0495111	1
comp10090799_c0_seq1.m.557679	hypothetical protein EAG_07883 partial	348	7.3e-61	0.726	-	-	5prime partial	-	-						0	0	0	0.0333846	0.0473653	-0.515527	1	-0.34796	1	NA	1	NA	1
comp10091_c0_seq1.m.5836	nucleoside diphosphate kinase	216	9.1e-33	0.872	C:nucleus; C:mitochondrial intermembrane space; C:cytosol; F:nucleoside diphosphate kinase activity; F:ATP binding; F:identical protein binding; P:GTP biosynthetic process; P:UTP biosynthetic process; P:CTP biosynthetic process; P:cellular response to DNA damage stimulus; P:CDP phosphorylation	EC:2.7.4.6	internal	Nucleoside diphosphate kinase	-						0	0	0	0	0	NA	1	NA	1	NA	1	NA	1
comp10094208_c0_seq1.m.557687	No hits	207	-	-	-	-	5prime partial	-	-						0	0	0	0	0	NA	1	NA	1	NA	1	NA	1
comp10098327_c0_seq1.m.557719	No hits	213	-	-	-	-	3prime partial	-	-						0	0	0	0	0	NA	1	NA	1	NA	1	NA	1
comp1009842_c0_seq1.m.516105	No hits	396	-	-	-	-	3prime partial	-	-						0.113595	0.125745	0.183655	0.172132	0.0362061	-0.655586	0.76398	0.867726	1	0.0643354	1	0.0920094	1
comp10101599_c0_seq1.m.557725	No hits	255	-	-	-	-	5prime partial	-	-						0	0	0	0	0	NA	1	NA	1	NA	1	NA	1
comp10108368_c0_seq1.m.557735	peptidyl-prolyl cis-trans isomerase	207	6.9e-32	0.8915	C:nucleus; C:cytosol; F:peptidyl-prolyl cis-trans isomerase activity; P:protein peptidyl-prolyl isomerization; P:protein folding	EC:5.2.1.8	5prime partial	Cyclophilin type peptidyl-prolyl cis-trans isomerase/CLD	-						0	0	0	0	0	NA	1	NA	1	NA	1	NA	1
comp10109013_c0_seq1.m.557737	No hits	231	-	-	-	-	internal	-	-						0.0839648	0	0	0	0	NA	1	NA	1	-0.113486	1	NA	1
comp1010934_c0_seq1.m.516112	No hits	189	-	-	-	-	3prime partial	-	-						0	0	0	0.0667691	0.199139	-0.917925	1	-2.20874	1	NA	1	NA	1
comp1010934_c0_seq1.m.516114	No hits	165	-	-	-	-	complete	-	-						0	0	0	0	0.0758869	NA	1	-1.24911	1	NA	1	NA	1
comp10109901_c0_seq1.m.557745	enzymatic polyprotein endonuclease reverse	246	5.5e-39	0.878	-	-	internal	Reverse transcriptase (RNA-dependent DNA polymerase)	-						0	0	0	0	0.0285216	NA	1	-0.20938	1	NA	1	NA	1
comp10110202_c0_seq1.m.557746	No hits	177	-	-	-	-	3prime partial	-	-						0	0	0	0	0	NA	1	NA	1	NA	1	NA	1
comp10114199_c0_seq1.m.557753	No hits	261	-	-	-	-	internal	-	-						0	0.0366855	0	0	0	0.372662	1	NA	1	0.0470213	1	-0.0495111	1
comp10118724_c0_seq1.m.557763	No hits	201	-	-	-	-	5prime partial	-	-						0	0	0	0	0	NA	1	NA	1	NA	1	NA	1
comp10124_c0_seq1.m.5857	PREDICTED: uncharacterized protein LOC105205157 partial	147	6.7e-07	0.69	-	-	3prime partial	-	-						0	0	0	0	0.0473653	NA	1	-0.34796	1	NA	1	NA	1
comp1014_c1_seq1.m.1103	No hits	180	-	-	-	-	complete	-	-						0.113595	0	0	0	0	NA	1	NA	1	-0.137534	1	NA	1
comp10147_c0_seq1.m.5865	No hits	180	-	-	-	-	5prime partial	-	-						0	0	0	0	0.0285216	NA	1	-0.20938	1	NA	1	NA	1
comp10150463_c0_seq1.m.557834	No hits	201	-	-	-	-	3prime partial	-	-						0.0279883	0	0.0800532	0	0	NA	1	0.632041	1	-0.0379229	1	0.111172	1
comp10151_c0_seq1.m.5872	trafficking kinesin-binding protein milt isoform x7	381	6.5e-62	0.697	-	-	5prime partial	Domain of unknown function (DUF4806)	-						0	0.0346024	0.246929	0	0.0473653	0.37766	1	1.51062	1	0.0471719	1	0.508584	1
comp10151015_c0_seq1.m.557837	No hits	147	-	-	-	-	5prime partial	-	-						0	0	0	0	0	NA	1	NA	1	NA	1	NA	1
comp10168006_c0_seq1.m.557872	No hits	243	-	-	-	-	internal	-	-						0.0495921	0	0	0	0.0947306	NA	1	-0.670329	1	-0.0673752	1	NA	1
comp10169131_c0_seq1.m.557877	No hits	240	-	-	-	-	internal	-	-						0	0	0.0800532	0.0352391	0.0473653	-0.519285	1	0.260091	1	NA	1	0.111172	1
comp10170_c0_seq1.m.5879	No hits	261	-	-	-	-	internal	-	-						0.0279883	0	0	0	0.0285216	NA	1	-0.20938	1	-0.0379229	1	NA	1
comp10170354_c0_seq1.m.557880	related to sorbose reductase homolog sou2	153	4.2e-27	0.866	F:nucleotide binding; F:carbonyl reductase (NADPH) activity; F:sorbose reductase activity; F:mannitol 2-dehydrogenase (NADP+) activity; P:L-sorbose catabolic process; P:oxidation-reduction process	EC:1.1.1.138; EC:1.1.1.289; EC:1.1.1.184	5prime partial	-	-						0.0991842	0	0	0	0	NA	1	NA	1	-0.129102	1	NA	1
comp10172_c0_seq1.m.5880	atpase family aaa domain-containing protein 2-like	210	5.5e-26	0.991	F:ATP binding	-	internal	ATPase family associated with various cellular activities (AAA)	-						0	0.073371	0	0	0	0.685889	1	NA	1	0.0929926	1	-0.0993546	1
comp10175072_c0_seq1.m.557886	ubiquinol-cytochrome c reductase complex 17 kd protein	198	2.2e-34	0.8823	C:mitochondrial respiratory chain complex III; C:mitochondrial intermembrane space; F:ubiquinol-cytochrome-c reductase activity; P:mitochondrial electron transport ubiquinol to cytochrome c; P:aerobic respiration; P:hydrogen ion transmembrane transport	EC:1.10.2.2	internal	-	-						0	0	0	0	0	NA	1	NA	1	NA	1	NA	1
comp10177_c0_seq1.m.5884	gustatory receptor 28b isoform x1	561	1.2e-92	0.668	C:integral component of membrane; P:sensory perception of taste	-	internal	7tm Chemosensory receptor	-						0	0	0	0.0385938	0.159458	-0.526589	1	-2.55176	1	NA	1	NA	1
comp10183921_c0_seq1.m.557898	No hits	216	-	-	-	-	internal	-	-						0.113595	0	0	0	0.0362061	NA	1	-0.287012	1	-0.137534	1	NA	1
comp10190048_c0_seq1.m.557911	No hits	153	-	-	-	-	5prime partial	-	-						0	0	0	0	0	NA	1	NA	1	NA	1	NA	1
comp10191_c0_seq1.m.5892	No hits	222	-	-	-	-	5prime partial	-	-						0	0.0366855	0	0	0	0.372662	1	NA	1	0.0470213	1	-0.0495111	1
comp10193551_c0_seq1.m.557918	No hits	201	-	-	-	-	5prime partial	-	-						0	0	0	0	0	NA	1	NA	1	NA	1	NA	1
comp10194_c0_seq1.m.5896	gag-like protein	489	8.7e-30	0.627	F:nucleic acid binding; F:zinc ion binding	-	internal	-	-						0.0991842	0	0	0	0.344475	NA	1	-2.94203	1	-0.129102	1	NA	1
comp10194277_c0_seq1.m.557922	nascent polypeptide-associated complex subunit beta	201	5e-40	0.982	C:nucleus; C:cytosol; C:polysomal ribosome; P:regulation of transcription DNA-templated; P:protein transport	-	internal	NAC domain	-						0	0	0	0	0	NA	1	NA	1	NA	1	NA	1
comp10197324_c0_seq1.m.557926	No hits	198	-	-	-	-	complete	-	-						0	0	0	0	0	NA	1	NA	1	NA	1	NA	1
comp10197558_c0_seq1.m.557929	No hits	183	-	-	-	-	3prime partial	-	-						0	0	0	0.0333846	0	-0.515527	1	NA	1	NA	1	NA	1
comp10198440_c0_seq1.m.557934	60s acidic ribosomal protein p0-like	267	1.1e-45	0.8705	C:ribosome; F:DNA-(apurinic or apyrimidinic site) lyase activity; P:DNA metabolic process; P:ribosome biogenesis	EC:4.2.99.18	3prime partial	-	-						0	0	0	0	0.144824	NA	1	-1.01677	1	NA	1	NA	1
comp10206386_c0_seq1.m.557951	No hits	249	-	-	-	-	internal	-	-						0	0	0	0	0	NA	1	NA	1	NA	1	NA	1
comp10213_c0_seq1.m.5906	No hits	243	-	-	-	-	internal	-	-						0.276782	0	0.0949099	0	0	NA	1	0.76409	1	-0.524755	1	0.135868	1
comp1022_c0_seq1.m.1112	No hits	246	-	-	-	-	3prime partial	-	-						0	0	0	0.137247	0.129455	-2.03608	1	-1.82716	1	NA	1	NA	1
comp1022105_c0_seq1.m.516121	No hits	189	-	-	-	-	5prime partial	-	-						0.105569	0.358523	0	0	0	2.63658	0.156672	NA	1	0.510672	1	-0.760785	1
comp10222838_c0_seq1.m.557982	No hits	219	-	-	-	-	internal	-	-						0	0	0	0.0385938	0	-0.526589	1	NA	1	NA	1	NA	1
comp10223227_c0_seq1.m.557985	bromodomain containing protein	204	7.6e-18	0.7105	F:protein binding; F:transferase activity transferring acyl groups; P:metabolic process	-	internal	-	-						0	0	0	0	0.0724122	NA	1	-0.56746	1	NA	1	NA	1
comp10227_c0_seq1.m.5912	No hits	183	-	-	-	-	5prime partial	-	YES						0	0.0366855	0	0	0.0947306	0.372662	1	-0.670329	1	0.0470213	1	-0.0495111	1
comp1023_c0_seq1.m.1115	No hits	177	-	-	-	-	complete	-	-						0	0.0692049	0	0	0	0.693893	1	NA	1	0.0932577	1	-0.100338	1
comp10230_c0_seq1.m.5914	No hits	183	-	-	-	-	5prime partial	-	-						0	0	0	0	0	NA	1	NA	1	NA	1	NA	1
comp10230284_c0_seq1.m.557990	No hits	195	-	-	-	-	5prime partial	-	-						0	0	0.0800532	0	0	NA	1	0.632041	1	NA	1	0.111172	1
comp10236_c0_seq1.m.5917	calpain-7-like protein	336	1e-34	0.7367	P:proteolysis; F:calcium-dependent cysteine-type endopeptidase activity; C:intracellular	-	5prime partial	-	-						0	0	0	0	0.0570432	NA	1	-0.427271	1	NA	1	NA	1
comp10244003_c0_seq1.m.558007	No hits	153	-	-	-	-	5prime partial	-	-						0	0	0	0	0	NA	1	NA	1	NA	1	NA	1
comp10247494_c0_seq1.m.558021	No hits	252	-	-	-	-	internal	-	-						0	0	0	0	0.0473653	NA	1	-0.34796	1	NA	1	NA	1
comp10249910_c0_seq1.m.558026	No hits	162	-	-	-	-	5prime partial	-	-						0	0	0	0	0	NA	1	NA	1	NA	1	NA	1
comp1025_c0_seq1.m.1117	hypothetical protein EGM_02322 partial	165	2.2e-11	0.74	C:nucleus; C:plasma membrane; F:protein binding; F:organic cyclic compound binding; F:heterocyclic compound binding	-	5prime partial	-	-						0	0.0890593	0.217347	0	0	1.1666	1	2.63974	1	0.249311	1	0.387189	1
comp10253844_c0_seq1.m.558033	No hits	210	-	-	-	-	internal	-	-						0.0279883	0	0.0800532	0	0	NA	1	0.632041	1	-0.0379229	1	0.111172	1
comp1026045_c0_seq1.m.516124	No hits	174	-	-	-	-	5prime partial	-	-						0	0	0	0	0.272063	NA	1	-2.61915	1	NA	1	NA	1
comp10261048_c0_seq1.m.558041	No hits	219	-	-	-	-	internal	-	-						0	0	0	0	0	NA	1	NA	1	NA	1	NA	1
comp10265_c0_seq1.m.5929	No hits	153	-	-	-	-	3prime partial	-	-						0	0	0.0800532	0	0.0473653	NA	1	0.260091	1	NA	1	0.111172	1
comp10265796_c0_seq1.m.558050	No hits	186	-	-	-	-	3prime partial	-	-						0	0	0	0	0	NA	1	NA	1	NA	1	NA	1
comp10272_c0_seq1.m.5932	40s ribosomal protein s7	336	2.1e-59	0.8695	C:cytosolic small ribosomal subunit; C:90S preribosome; C:small-subunit processome; F:structural constituent of ribosome; P:rRNA processing; P:translation; P:ribosomal small subunit biogenesis	-	internal	Ribosomal protein S7e	-						0	0	0	0	0.217236	NA	1	-1.35732	1	NA	1	NA	1
comp10273_c0_seq1.m.5939	No hits	228	-	-	-	-	5prime partial	-	-						0.163187	0	0	0.0704783	0	-0.923586	1	NA	1	-0.385073	1	NA	1
comp10273960_c0_seq1.m.558065	No hits	156	-	-	-	-	3prime partial	-	-						0	0	0	0	0	NA	1	NA	1	NA	1	NA	1
comp1027634_c0_seq1.m.516132	No hits	207	-	-	-	-	complete	-	-						0	0	0	0	0.0570432	NA	1	-0.427271	1	NA	1	NA	1
comp1028_c0_seq1.m.1118	No hits	279	-	-	-	-	complete	-	-						0.22719	0	0.0800532	0.0333846	0.0285216	-0.515527	1	0.439824	1	-0.234201	1	0.111172	1
comp1029_c0_seq1.m.1124	No hits	273	-	-	-	-	5prime partial	-	-						0.148776	0.107973	0	0.0333846	0.0473653	0.54018	1	-0.34796	1	-0.0769207	1	-0.32386	1
comp1030_c0_seq1.m.1126	No hits	243	-	-	-	-	5prime partial	-	-						0.0495921	0.142576	0.0612185	0.0333846	0	0.787199	1	0.46989	1	0.234209	1	-0.232386	1
comp1030094_c0_seq1.m.516140	No hits	180	-	-	-	-	5prime partial	-	-						0.0495921	0	0	0.0686237	0	-1.32759	1	NA	1	-0.0673752	1	NA	1
comp10301_c0_seq1.m.5954	No hits	147	-	-	-	-	complete	-	-						0	0.0346024	0	0	0.0473653	0.37766	1	-0.34796	1	0.0471719	1	-0.050052	1
comp10301334_c0_seq1.m.558109	No hits	156	-	-	-	-	3prime partial	-	-						0	0	0.0800532	0	0	NA	1	0.632041	1	NA	1	0.111172	1
comp10303155_c0_seq1.m.558116	40s ribosomal protein s9	210	5.4e-24	0.838	C:nucleolus; C:focal adhesion; C:membrane; C:cytosolic small ribosomal subunit; C:extracellular exosome; F:structural constituent of ribosome; F:protein binding; F:rRNA binding; F:poly(A) RNA binding; F:translation regulator activity; P:nuclear-transcribed mRNA catabolic process nonsense-mediated decay; P:translational initiation; P:translational termination; P:SRP-dependent cotranslational prote…	-	internal	Ribosomal protein S4/S9 N-terminal domain	-						0	0	0	0	0	NA	1	NA	1	NA	1	NA	1
comp10305968_c0_seq1.m.558120	No hits	234	-	-	-	-	5prime partial	-	-						0	0	0	0.0333846	0	-0.515527	1	NA	1	NA	1	NA	1
comp10307198_c0_seq1.m.558125	No hits	159	-	-	-	-	5prime partial	-	-						0	0	0	0.0333846	0	-0.515527	1	NA	1	NA	1	NA	1
comp103081_c0_seq1.m.514503	No hits	297	-	-	-	-	internal	-	-						0	0	0.0949099	28.8914	125.242	-9.35709	4.18217e-17	-9.29766	7.35993e-25	NA	1	0.135868	1
comp103081_c0_seq1.m.514506	No hits	297	-	-	-	-	internal	-	-						0	0	0.191743	40.4556	124.791	-9.75215	6.30632e-19	-9.15439	4.53118e-25	NA	1	0.49474	1
comp10308373_c0_seq1.m.558129	No hits	162	-	-	-	-	5prime partial	-	-						0	0	0	0	0	NA	1	NA	1	NA	1	NA	1
comp10314_c0_seq2.m.5965	No hits	303	-	-	-	-	internal	-	-						0.111953	0	0	0	0	NA	1	NA	1	-0.146863	1	NA	1
comp10321553_c0_seq1.m.558156	No hits	243	-	-	-	-	5prime partial	-	-						0	0	0	0	0.0285216	NA	1	-0.20938	1	NA	1	NA	1
comp10324881_c0_seq1.m.558162	No hits	219	-	-	-	-	internal	-	-						0	0	0	0.0333846	0	-0.515527	1	NA	1	NA	1	NA	1
comp1033_c0_seq1.m.1130	No hits	300	-	-	-	-	5prime partial	-	-						0	0	0	0.24782	0.0473653	-3.09889	0.0830814	-0.34796	1	NA	1	NA	1
comp10332298_c0_seq1.m.558172	No hits	210	-	-	-	-	internal	-	-						0	0	0.122437	0	0	NA	1	0.885095	1	NA	1	0.159616	1
comp10333_c0_seq1.m.5975	No hits	375	-	-	-	-	5prime partial	-	-						0	0	0	0.0333846	0.0362061	-0.515527	1	-0.287012	1	NA	1	NA	1
comp10335053_c0_seq1.m.558175	No hits	207	-	-	-	-	internal	-	-						0.0279883	0	0	0	0	NA	1	NA	1	-0.0379229	1	NA	1
comp1033765_c0_seq1.m.516145	cytochrome c oxidase subunit ii	180	1.3e-17	0.7305	C:mitochondrial inner membrane; C:integral component of membrane; C:respiratory chain; F:cytochrome-c oxidase activity; F:copper ion binding; P:electron transport chain; P:hydrogen ion transmembrane transport	EC:1.9.3.1	5prime partial	Cytochrome C oxidase subunit II, transmembrane domain	-						0	0	0	0	0.362061	NA	1	-1.85088	1	NA	1	NA	1
comp10339750_c0_seq1.m.558190	No hits	225	-	-	-	-	internal	-	-						0	0	0.0316366	0	0	NA	1	0.256979	1	NA	1	0.045372	1
comp10339792_c0_seq1.m.558194	No hits	207	-	-	-	-	internal	-	-						0	0	0	0	0	NA	1	NA	1	NA	1	NA	1
comp10342434_c0_seq1.m.558206	rna partial	222	1.1e-34	0.765	F:RNA binding; F:RNA helicase activity; F:RNA-directed RNA polymerase activity; F:ATP binding; F:cysteine-type peptidase activity; P:transcription RNA-templated; P:transcription DNA-templated; P:proteolysis; P:viral RNA genome replication	EC:3.4; EC:2.7.7.48; EC:2.7.7	internal	RNA dependent RNA polymerase	-						0	0	0	0	0	NA	1	NA	1	NA	1	NA	1
comp1035615_c0_seq1.m.516162	No hits	165	-	-	-	-	5prime partial	-	-						0.0495921	0	0.0949099	0	0	NA	1	0.76409	1	-0.0673752	1	0.135868	1
comp10357_c0_seq1.m.5983	sex-regulated protein janus-a	429	3.3e-36	0.665	-	-	5prime partial	-	-						0	0.339609	0	0	0	2.89977	0.109503	NA	1	1.02733	1	-1.14545	1
comp10360518_c0_seq1.m.558231	No hits	174	-	-	-	-	3prime partial	-	-						0	0	0	0	0	NA	1	NA	1	NA	1	NA	1
comp1036106_c0_seq1.m.516165	No hits	162	-	-	-	-	5prime partial	-	-						0	0	0	0.0667691	0	-0.917925	1	NA	1	NA	1	NA	1
comp10364_c0_seq1.m.5988	No hits	267	-	-	-	-	internal	-	-						0	0	0.0800532	0	0.104408	NA	1	-0.249763	1	NA	1	0.111172	1
comp10373765_c0_seq1.m.558257	No hits	174	-	-	-	-	5prime partial	-	-						0	0	0	0.0333846	0	-0.515527	1	NA	1	NA	1	NA	1
comp10374792_c0_seq1.m.558259	No hits	222	-	-	-	-	5prime partial	-	-						0	0	0	0	0	NA	1	NA	1	NA	1	NA	1
comp1037791_c0_seq1.m.516171	No hits	276	-	-	-	-	3prime partial	-	-						0	0.0692049	0.306092	0.145811	0.0473653	-0.879368	1	1.1935	1	0.0932577	1	0.239514	1
comp1038271_c0_seq1.m.516173	No hits	207	-	-	-	-	complete	-	-						0	0	0	0.143957	0.112093	-2.04321	1	-2.19931	1	NA	1	NA	1
comp10382796_c0_seq1.m.558268	No hits	237	-	-	-	-	internal	-	-						0	0	0	0	0	NA	1	NA	1	NA	1	NA	1
comp10382905_c0_seq1.m.558270	No hits	213	-	-	-	-	internal	-	-						0	0	0	0.0333846	0	-0.515527	1	NA	1	NA	1	NA	1
comp10384_c0_seq1.m.6001	palmitoyltransferase zdhhc3	1731	0	0.5933	-	-	5prime partial	-	-						0.0279883	0.209495	0.18982	0.21258	0.349431	-0.383724	0.86078	-0.528837	0.866092	0.232791	1	-0.0115026	1
comp10384_c0_seq1.m.6004	No hits	261	-	-	-	-	complete	-	-						0	0	0	0.0738329	0.0285216	-1.33672	1	-0.20938	1	NA	1	NA	1
comp10386832_c0_seq1.m.558277	No hits	201	-	-	-	-	internal	-	-						0	0	0	0	0	NA	1	NA	1	NA	1	NA	1
comp10387296_c0_seq1.m.558281	No hits	231	-	-	-	-	5prime partial	-	-						0	0	0	0	0	NA	1	NA	1	NA	1	NA	1
comp10388_c0_seq1.m.6009	No hits	222	-	-	-	-	5prime partial	-	-						0	0	0	0	0	NA	1	NA	1	NA	1	NA	1
comp10390851_c0_seq1.m.558296	hypothetical protein RF55_18660	240	5.1e-21	0.7355	F:nucleic acid binding; P:DNA integration	-	internal	-	-						0	0	0	0	0.0758869	NA	1	-1.24911	1	NA	1	NA	1
comp1039717_c0_seq1.m.516178	No hits	255	-	-	-	-	5prime partial	-	-						0.0559765	0.173952	0.158183	0.135393	0	-0.116522	0.960939	1.17346	1	0.243236	1	-0.0128227	1
comp10399_c0_seq1.m.6014	transposable element p partial	279	2e-26	0.6785	C:integral component of membrane; F:G-protein coupled receptor activity; F:signal transducer activity; C:membrane; P:signal transduction; P:G-protein coupled receptor signaling pathway; F:nucleic acid binding	-	internal	-	-						0	0.103807	0.18982	0	0	0.952832	1	1.34529	1	0.133697	1	0.103529	1
comp104_c0_seq1.m.106	nucleic-acid-binding protein from transposon x-element	207	3.6e-12	0.586	-	-	internal	-	-						0	0	0	0.0333846	0	-0.515527	1	NA	1	NA	1	NA	1
comp104_c1_seq1.m.108	nucleic-acid-binding protein from transposon x-element	339	1.3e-09	0.465	-	-	3prime partial	-	-						0	0	0	0	0.0285216	NA	1	-0.20938	1	NA	1	NA	1
comp10400331_c0_seq1.m.558324	ribosomal protein l28e	204	5.8e-29	0.7795	C:ribosome; F:structural constituent of ribosome; P:translation	-	internal	Ribosomal L28e protein family	-						0	0	0	0	0	NA	1	NA	1	NA	1	NA	1
comp10402_c0_seq1.m.6015	No hits	156	-	-	-	-	3prime partial	-	-						0	0	0	0.0333846	0.0285216	-0.515527	1	-0.20938	1	NA	1	NA	1
comp1040711_c0_seq1.m.516188	No hits	258	-	-	-	-	5prime partial	-	YES						0	0	0	0	0.0285216	NA	1	-0.20938	1	NA	1	NA	1
comp10409801_c0_seq1.m.558341	No hits	207	-	-	-	-	5prime partial	-	-						0	0	0.0800532	0	0	NA	1	0.632041	1	NA	1	0.111172	1
comp10415_c0_seq1.m.6019	PREDICTED: uncharacterized protein LOC105565207	930	4e-126	0.7009	-	-	internal	-	-						0	1.00404	0	0	0	4.37206	0.00522591	NA	1	2.13246	1	-2.31468	1
comp10423268_c0_seq1.m.558355	No hits	201	-	-	-	-	5prime partial	-	-						0	0	0	0	0.0285216	NA	1	-0.20938	1	NA	1	NA	1
comp104247_c0_seq1.m.514507	No hits	225	-	-	-	-	internal	-	-						1.53313	1.44427	0.767708	0.553844	1.56139	0.813093	0.446367	-0.974619	0.409266	-0.107493	1	-0.749538	0.937061
comp10436274_c0_seq1.m.558381	retrovirus-like pol polyprotein	219	6.1e-33	0.85	F:nucleic acid binding; F:zinc ion binding; P:DNA integration	-	internal	-	-						0	0	0.122437	0.0333846	0	-0.515527	1	0.885095	1	NA	1	0.159616	1
comp10437103_c0_seq1.m.558384	No hits	162	-	-	-	-	5prime partial	-	-						0	0	0	0	0	NA	1	NA	1	NA	1	NA	1
comp1043883_c0_seq1.m.516198	No hits	348	-	-	-	-	internal	-	-						0	0.0523738	0	0.294977	0.0285216	-2.06533	0.244436	-0.20938	1	0.0692462	1	-0.0739841	1
comp10443915_c0_seq1.m.558399	No hits	201	-	-	-	-	internal	-	-						0	0	0	0	0	NA	1	NA	1	NA	1	NA	1
comp10444061_c0_seq1.m.558403	No hits	171	-	-	-	-	5prime partial	-	-						0.113595	0	0	0	0	NA	1	NA	1	-0.137534	1	NA	1
comp10446_c0_seq1.m.6028	serine protease	387	1.2e-66	0.773	F:serine-type endopeptidase activity; P:proteolysis	EC:3.4.21	internal	Trypsin	-						0	0	0	0	0.0758869	NA	1	-1.24911	1	NA	1	NA	1
comp104471_c0_seq1.m.514509	No hits	225	-	-	-	-	internal	-	-						0	0	0.0632732	0	0.0473653	NA	1	0.193031	1	NA	1	0.0924725	1
comp1045648_c0_seq1.m.516203	No hits	174	-	-	-	-	5prime partial	-	-						0	0	0	0	0.0285216	NA	1	-0.20938	1	NA	1	NA	1
comp10461914_c0_seq1.m.558424	No hits	156	-	-	-	-	3prime partial	-	-						0	0	0	0	0	NA	1	NA	1	NA	1	NA	1
comp1046418_c0_seq1.m.516207	No hits	147	-	-	-	-	complete	-	-						0	0	0	0	0.0362061	NA	1	-0.287012	1	NA	1	NA	1
comp10466255_c0_seq1.m.558430	reverse transcriptase	204	3.1e-13	0.6411	-	-	internal	-	-						0	0	0	0	0	NA	1	NA	1	NA	1	NA	1
comp1047_c0_seq1.m.1140	No hits	495	-	-	-	-	3prime partial	-	-						0	0.144659	0	0	0.0947306	1.60785	1	-0.670329	1	0.360424	1	-0.397687	1
comp1047266_c0_seq1.m.516208	No hits	180	-	-	-	-	5prime partial	-	-						0	0	0	0.0771876	0.0947306	-0.934549	1	-0.670329	1	NA	1	NA	1
comp1047396_c0_seq1.m.516211	No hits	150	-	-	-	-	3prime partial	-	-						0.0279883	0.0890593	0	0	0	1.1666	1	NA	1	0.166636	1	-0.273367	1
comp10486761_c0_seq1.m.558449	No hits	312	-	-	-	-	internal	-	YES						0	0	0	0	0	NA	1	NA	1	NA	1	NA	1
comp10498510_c0_seq1.m.558459	uncharacterized transposase-like protein partial	249	1.8e-40	0.73	-	-	internal	ISXO2-like transposase domain	-						0	0	0	0	0.0473653	NA	1	-0.34796	1	NA	1	NA	1
comp10498755_c0_seq1.m.558463	No hits	201	-	-	-	-	internal	-	-						0	0	0	0	0	NA	1	NA	1	NA	1	NA	1
comp10499035_c0_seq1.m.558465	No hits	279	-	-	-	-	5prime partial	-	-						0	0	0	0	0	NA	1	NA	1	NA	1	NA	1
comp10501077_c0_seq1.m.558467	No hits	201	-	-	-	-	internal	-	-						0	0	0	0	0.0947306	NA	1	-0.670329	1	NA	1	NA	1
comp10505245_c0_seq1.m.558469	neuronal pas domain-containing protein partial	207	9.5e-14	0.66	P:regulation of transcription DNA-templated; P:transcription DNA-templated; F:protein dimerization activity; C:nucleus	-	internal	-	-						0	0	0	0	0.0724122	NA	1	-0.56746	1	NA	1	NA	1
comp10506_c0_seq1.m.6036	No hits	258	-	-	-	-	5prime partial	-	-						0	0.13935	0	0	0	1.56473	1	NA	1	0.347811	1	-0.386272	1
comp10508_c0_seq1.m.6039	odorant receptor 22b	264	1.9e-43	0.7665	C:membrane; F:olfactory receptor activity; F:odorant binding; P:detection of chemical stimulus involved in sensory perception of smell	-	complete	-	-						0	0.0366855	0.0316366	0.0333846	0.0473653	-0.118886	1	-0.100433	1	0.0470213	1	-0.0050801	1
comp1051302_c0_seq1.m.516215	No hits	189	-	-	-	-	complete	-	-						0	0.073371	0.0316366	0	0.0724122	0.685889	1	-0.346361	1	0.0929926	1	-0.0739446	1
comp10518433_c0_seq1.m.558479	No hits	177	-	-	-	-	3prime partial	-	-						0	0.0366855	0	0	0	0.372662	1	NA	1	0.0470213	1	-0.0495111	1
comp1051903_c0_seq1.m.516220	protein partial	939	2.4e-72	0.5605	P:proteolysis; F:aspartic-type endopeptidase activity	-	complete	SAP domain	-						0	0	0	0	2.12436	NA	1	-5.96406	0.00289048	NA	1	NA	1
comp1051903_c0_seq1.m.516222	blastopia polyprotein	639	1.6e-65	0.635	F:aspartic-type endopeptidase activity; P:proteolysis	-	complete	-	-						0	0	0	0	1.4637	NA	1	-5.45874	0.009208	NA	1	NA	1
comp1051903_c0_seq1.m.516223	No hits	318	-	-	-	-	complete	-	-						0	0	0	0	0.263867	NA	1	-3.16026	1	NA	1	NA	1
comp1051903_c0_seq1.m.516227	blastopia polyprotein	213	2.8e-21	0.756	F:nucleic acid binding; P:proteolysis; P:DNA integration; F:aspartic-type endopeptidase activity	-	complete	-	-						0	0	0	0	0.450365	NA	1	-3.91702	0.105898	NA	1	NA	1
comp10519908_c0_seq1.m.558486	No hits	219	-	-	-	-	3prime partial	-	-						0	0	0	0.0771876	0	-0.934549	1	NA	1	NA	1	NA	1
comp10520334_c0_seq1.m.558487	3-ketoacyl- thiolase	150	8.6e-26	0.986	C:mitochondrial intermembrane space; C:peroxisomal matrix; F:mRNA binding; F:acetyl-CoA C-acyltransferase activity; F:acyl-CoA oxidase activity; F:enoyl-CoA hydratase activity; F:oxidoreductase activity acting on the CH-OH group of donors NAD or NADP as acceptor; P:fatty acid beta-oxidation	EC:2.3.1.16; EC:1.3.3.6; EC:4.2.1.17	5prime partial	Thiolase, C-terminal domain	-						0	0	0	0	0	NA	1	NA	1	NA	1	NA	1
comp10521572_c0_seq1.m.558489	No hits	237	-	-	-	-	5prime partial	-	-						0	0	0	0	0.0362061	NA	1	-0.287012	1	NA	1	NA	1
comp10526_c0_seq1.m.6042	No hits	225	-	-	-	-	complete	-	-						0	0	0.0612185	0.100154	0.0473653	-1.23364	1	0.117936	1	NA	1	0.0836932	1
comp1053027_c0_seq1.m.516232	No hits	186	-	-	-	-	complete	-	-						0.0495921	0.104748	0.428529	0	0	0.923331	1	2.0954	1	0.0805084	1	0.262422	1
comp10531740_c0_seq1.m.558502	No hits	219	-	-	-	-	internal	-	-						0	0	0	0	0.0285216	NA	1	-0.20938	1	NA	1	NA	1
comp10536953_c0_seq1.m.558506	No hits	237	-	-	-	-	internal	-	-						0	0	0	0	0	NA	1	NA	1	NA	1	NA	1
comp10538285_c0_seq1.m.558512	hypothetical protein QR98_0001050	240	1.6e-06	0.53	-	-	internal	-	-						0	0	0	0	0.108618	NA	1	-0.809255	1	NA	1	NA	1
comp10542712_c0_seq1.m.558516	No hits	210	-	-	-	-	5prime partial	-	-						0	0	0	0	0	NA	1	NA	1	NA	1	NA	1
comp10543322_c0_seq1.m.558521	PREDICTED: uncharacterized protein LOC105565849 partial	270	1.3e-31	0.797	-	-	internal	-	-						0	0	0	0	0	NA	1	NA	1	NA	1	NA	1
comp10545253_c0_seq1.m.558527	No hits	252	-	-	-	-	internal	-	-						0	0	0	0	0	NA	1	NA	1	NA	1	NA	1
comp1055_c0_seq1.m.1147	No hits	228	-	-	-	-	internal	-	-						0	0	0.183655	0.0667691	0	-0.917925	1	1.21804	1	NA	1	0.223137	1
comp10555478_c0_seq1.m.558533	No hits	186	-	-	-	-	5prime partial	-	-						0	0	0	0	0	NA	1	NA	1	NA	1	NA	1
comp10558155_c0_seq1.m.558537	No hits	156	-	-	-	-	5prime partial	-	-						0	0	0	0	0.0570432	NA	1	-0.427271	1	NA	1	NA	1
comp1056115_c0_seq1.m.516237	No hits	195	-	-	-	-	complete	-	-						0	0	0	0.0667691	0.0362061	-0.917925	1	-0.287012	1	NA	1	NA	1
comp10563_c0_seq1.m.6047	scan domain-containing protein 3-like	297	3.7e-07	0.548	F:nucleic acid binding; P:DNA integration	-	5prime partial	-	-						0	0	0	0.0333846	0.0362061	-0.515527	1	-0.287012	1	NA	1	NA	1
comp1056593_c0_seq1.m.516240	regulating synaptic membrane exocytosis protein 2-like	537	4.6e-92	0.8326	C:intracellular; F:Rab GTPase binding; F:metal ion binding; P:intracellular protein transport	-	3prime partial	-	-						0	0	0	0.210726	0.33776	-2.49572	1	-3.37434	1	NA	1	NA	1
comp1056593_c0_seq1.m.516242	No hits	276	-	-	-	-	5prime partial	-	-						0	0	0	0.0352391	0.0758869	-0.519285	1	-1.24911	1	NA	1	NA	1
comp1056698_c0_seq1.m.516244	No hits	153	-	-	-	-	3prime partial	-	-						0.0495921	0	0.0800532	0	0	NA	1	0.632041	1	-0.0673752	1	0.111172	1
comp1056731_c0_seq1.m.516245	No hits	156	-	-	-	-	3prime partial	-	-						0.0559765	0.103807	0.0612185	0.105363	0	-0.226323	1	0.46989	1	0.0698247	1	-0.0819818	1
comp105779_c0_seq1.m.514515	No hits	387	-	-	-	-	3prime partial	-	-						0.866986	1.03334	0.736071	0.467464	0.827806	0.633548	0.595616	-0.146336	0.935333	0.167028	1	-0.400668	0.999964
comp105779_c0_seq1.m.514516	No hits	282	-	-	-	-	5prime partial	-	-						2.28029	2.67648	1.64916	1.32114	1.76052	0.526624	0.521734	-0.0973184	0.936995	0.1731	1	-0.630768	0.937027
comp10588_c0_seq1.m.6049	No hits	288	-	-	-	-	internal	-	-						0.111953	0	0	0	0	NA	1	NA	1	-0.146863	1	NA	1
comp10588680_c0_seq1.m.558571	odorant receptor 49b-like isoform x2	204	6.7e-19	0.7845	C:plasma membrane; C:integral component of membrane; F:olfactory receptor activity; F:odorant binding; P:signal transduction; P:detection of chemical stimulus involved in sensory perception of smell	-	internal	-	-						0	0	0	0	0	NA	1	NA	1	NA	1	NA	1
comp10592078_c0_seq1.m.558574	No hits	204	-	-	-	-	5prime partial	-	-						0	0	0	0	0	NA	1	NA	1	NA	1	NA	1
comp10595883_c0_seq1.m.558587	No hits	225	-	-	-	-	internal	-	-						0.113595	0	0	0	0	NA	1	NA	1	-0.137534	1	NA	1
comp10597_c0_seq1.m.6052	No hits	354	-	-	-	-	5prime partial	-	-						0	0.141433	0.158183	0.0333846	0	0.719911	1	1.17346	1	0.34766	1	0.0550683	1
comp106059_c0_seq1.m.514517	No hits	195	-	-	-	-	5prime partial	-	-						0.0839648	0.778656	0.927814	0.769779	2.13695	-0.448213	0.700609	-1.13771	0.353017	1.24835	1	0.139639	0.999964
comp106059_c0_seq1.m.514518	No hits	150	-	-	-	-	complete	-	-						0.545538	0.465353	0.160106	0.76457	0.820857	-1.08817	0.36152	-2.11185	0.314055	-0.0145786	1	-0.618213	1
comp10607034_c0_seq1.m.558598	No hits	207	-	-	-	-	internal	-	-						0	0	0	0.0385938	0	-0.526589	1	NA	1	NA	1	NA	1
comp10613117_c0_seq1.m.558606	No hits	207	-	-	-	-	5prime partial	-	-						0	0	0	0	0	NA	1	NA	1	NA	1	NA	1
comp10616495_c0_seq1.m.558612	60s ribosomal protein l4	210	2.6e-27	0.7945	C:ribosome; F:structural constituent of ribosome; P:translation	-	internal	-	-						0	0	0	0	0	NA	1	NA	1	NA	1	NA	1
comp1062130_c0_seq1.m.516256	No hits	195	-	-	-	-	5prime partial	-	-						0	0	0.158183	0.0352391	0.0473653	-0.519285	1	0.75536	1	NA	1	0.212833	1
comp106244_c0_seq1.m.514521	No hits	327	-	-	-	-	5prime partial	-	-						0.318348	0.177178	0.217347	0.76765	1.22386	-2.11518	0.0937168	-2.18848	0.123627	-0.291409	1	0.0856777	1
comp106244_c0_seq1.m.514525	No hits	165	-	-	-	-	complete	-	-						0.389544	0.0890593	0.310202	0.319798	0.524259	-1.8293	0.259202	-0.605276	0.782298	-0.725423	1	0.571386	1
comp10634298_c0_seq1.m.558630	No hits	207	-	-	-	-	internal	-	-						0	0	0	0	0	NA	1	NA	1	NA	1	NA	1
comp10639480_c0_seq1.m.558641	No hits	219	-	-	-	-	internal	-	-						0	0.0346024	0	0	0	0.37766	1	NA	1	0.0471719	1	-0.050052	1
comp10640134_c0_seq1.m.558645	No hits	234	-	-	-	-	internal	-	-						0.141583	0.0523738	0	0	0	0.528215	1	NA	1	-0.187562	1	-0.0739841	1
comp10640608_c0_seq1.m.558647	No hits	153	-	-	-	-	5prime partial	-	-						0	0.0523738	0	0	0	0.528215	1	NA	1	0.0692462	1	-0.0739841	1
comp10641_c0_seq1.m.6056	No hits	258	-	-	-	-	5prime partial	-	-						0.0279883	0	0	0.0771876	0.0835714	-0.934549	1	-1.34423	1	-0.0379229	1	NA	1
comp1064692_c0_seq1.m.516258	No hits	297	-	-	-	-	complete	-	-						0	0.0366855	0	0.0333846	0.0362061	-0.118886	1	-0.287012	1	0.0470213	1	-0.0495111	1
comp1064692_c0_seq1.m.516261	No hits	156	-	-	-	-	complete	-	-						0.113595	0	0	0	0	NA	1	NA	1	-0.137534	1	NA	1
comp10649855_c0_seq1.m.558660	No hits	216	-	-	-	-	internal	-	-						0	0	0	0	0	NA	1	NA	1	NA	1	NA	1
comp10661441_c0_seq1.m.558672	No hits	165	-	-	-	-	5prime partial	-	-						0	0	0	0	0	NA	1	NA	1	NA	1	NA	1
comp10662186_c0_seq1.m.558674	xre family transcriptional regulator	309	6.4e-56	0.7765	F:sequence-specific DNA binding; P:phosphorelay signal transduction system	-	internal	Response regulator receiver domain	-						0.0279883	0	0	0	0	NA	1	NA	1	-0.0379229	1	NA	1
comp10666113_c0_seq1.m.558683	No hits	267	-	-	-	-	internal	-	-						0	0	0	0	0.0362061	NA	1	-0.287012	1	NA	1	NA	1
comp1067010_c0_seq1.m.516263	No hits	225	-	-	-	-	internal	-	-						0	0.0890593	0.0800532	0	0	1.1666	1	0.632041	1	0.249311	1	-0.0414769	1
comp10671_c0_seq1.m.6061	No hits	276	-	-	-	-	3prime partial	-	-						0	0	0	0	0	NA	1	NA	1	NA	1	NA	1
comp10671444_c0_seq1.m.558691	No hits	186	-	-	-	-	5prime partial	-	-						0	0	0.0612185	0.0667691	0	-0.917925	1	0.46989	1	NA	1	0.0836932	1
comp10671463_c0_seq1.m.558692	No hits	204	-	-	-	-	internal	-	-						0	0.0692049	0	0	0	0.693893	1	NA	1	0.0932577	1	-0.100338	1
comp10687126_c0_seq1.m.558711	No hits	213	-	-	-	-	internal	-	-						0.113595	0	0	0	0	NA	1	NA	1	-0.137534	1	NA	1
comp10695097_c0_seq1.m.558727	No hits	174	-	-	-	-	complete	-	-						0	0	0	0	0	NA	1	NA	1	NA	1	NA	1
comp10695117_c0_seq1.m.558729	No hits	225	-	-	-	-	5prime partial	-	-						0	0	0	0	0	NA	1	NA	1	NA	1	NA	1
comp107_c0_seq1.m.115	No hits	255	-	-	-	-	internal	-	-						0	0	0	0	0.0285216	NA	1	-0.20938	1	NA	1	NA	1
comp107_c1_seq1.m.118	hypothetical protein RF55_17196	390	6.3e-32	0.7475	-	-	5prime partial	-	-						0	0	0	0.0385938	0.0285216	-0.526589	1	-0.20938	1	NA	1	NA	1
comp1070723_c0_seq1.m.516267	transposable element p transposase	924	3.4e-108	0.7395	-	-	3prime partial	Transposase protein	-						0.0279883	0.073371	0.417782	0.0352391	0.317435	0.180997	1	0.289046	0.906888	0.0752676	1	0.738088	1
comp1072_c0_seq1.m.1154	No hits	168	-	-	-	-	5prime partial	-	-						0	0	0	0	0.0362061	NA	1	-0.287012	1	NA	1	NA	1
comp1073171_c0_seq1.m.516271	hypothetical protein TRIVIDRAFT_180510 partial	216	1.7e-07	0.74	P:transport; C:intracellular; F:transporter activity	-	internal	-	-						0.0495921	0	0	0	0.228173	NA	1	-1.36008	1	-0.0673752	1	NA	1
comp107345_c0_seq1.m.514526	No hits	210	-	-	-	-	internal	-	-						3.82968	2.69257	1.89959	0.318298	0.806	2.45431	0.00287699	1.19113	0.331867	-0.387907	1	-0.436313	0.999964
comp1073615_c0_seq1.m.516273	No hits	186	-	-	-	-	complete	-	-						0	0.0890593	0.0800532	0.0738329	0.0647277	-0.118525	1	0.0816108	1	0.249311	1	-0.0414769	1
comp10757207_c0_seq1.m.558781	chitinase 18-18	216	6.1e-21	0.8765	F:hydrolase activity acting on glycosyl bonds; P:carbohydrate metabolic process	-	internal	-	-						0	0	0	0	0	NA	1	NA	1	NA	1	NA	1
comp10762_c0_seq1.m.6070	No hits	279	-	-	-	-	3prime partial	-	-						0.0495921	0.0346024	0.183655	0	0.0473653	0.37766	1	0.780853	1	-0.0257603	1	0.209131	1
comp1076586_c0_seq1.m.516277	No hits	171	-	-	-	-	5prime partial	-	-						0	0	0	0	0	NA	1	NA	1	NA	1	NA	1
comp1076586_c0_seq1.m.516278	No hits	150	-	-	-	-	complete	-	-						0	0	0	0	0	NA	1	NA	1	NA	1	NA	1
comp10778985_c0_seq1.m.558800	No hits	210	-	-	-	-	internal	-	-						0	0	0	0	0	NA	1	NA	1	NA	1	NA	1
comp10788381_c0_seq1.m.558804	No hits	219	-	-	-	-	internal	-	-						0	0	0	0	0.0473653	NA	1	-0.34796	1	NA	1	NA	1
comp10792_c0_seq1.m.6076	No hits	153	-	-	-	-	complete	-	-						0	0	0.11169	0	0	NA	1	1.79795	1	NA	1	0.342766	1
comp108_c0_seq1.m.120	No hits	297	-	-	-	-	3prime partial	-	-						0	0	0	0	0.0835714	NA	1	-1.34423	1	NA	1	NA	1
comp1080_c0_seq1.m.1165	No hits	147	-	-	-	-	5prime partial	-	-						0	0	0	0	0.0362061	NA	1	-0.287012	1	NA	1	NA	1
comp10805299_c0_seq1.m.558822	No hits	204	-	-	-	-	internal	-	-						0	0	0	0	0	NA	1	NA	1	NA	1	NA	1
comp1080736_c0_seq1.m.516281	No hits	285	-	-	-	-	complete	-	-						0	0	0	0.0333846	0	-0.515527	1	NA	1	NA	1	NA	1
comp1081795_c0_seq1.m.516283	No hits	213	-	-	-	-	internal	-	-						0.0279883	0	0	0.335426	0.315442	-3.32421	0.0587462	-3.36331	1	-0.0379229	1	NA	1
comp10826105_c0_seq1.m.558834	No hits	210	-	-	-	-	internal	-	-						0	0	0	0.0771876	0	-0.934549	1	NA	1	NA	1	NA	1
comp10832942_c0_seq1.m.558841	rna-binding protein squid-like	270	6.5e-36	0.6925	F:nucleotide binding; F:nucleic acid binding	-	internal	RNA recognition motif. (a.k.a. RRM, RBD, or RNP domain)	-						0	0	0	0	0.108618	NA	1	-0.809255	1	NA	1	NA	1
comp1083798_c0_seq1.m.516290	No hits	198	-	-	-	-	complete	-	-						0	0	0	0.109072	0.13714	-1.71995	1	-1.86002	1	NA	1	NA	1
comp1083865_c0_seq1.m.516291	No hits	201	-	-	-	-	5prime partial	-	-						0	0	0	0.0686237	0.0362061	-1.32759	1	-0.287012	1	NA	1	NA	1
comp10841834_c0_seq1.m.558848	No hits	210	-	-	-	-	internal	-	-						0.0279883	0.0366855	0	0	0	0.372662	1	NA	1	0.0117795	1	-0.0495111	1
comp1084410_c0_seq1.m.516293	No hits	147	-	-	-	-	3prime partial	-	-						0	0	0	0	0	NA	1	NA	1	NA	1	NA	1
comp10845885_c0_seq1.m.558851	No hits	261	-	-	-	-	internal	-	-						0	0	0	0	0.0473653	NA	1	-0.34796	1	NA	1	NA	1
comp1085_c0_seq2.m.1170	No hits	219	-	-	F:DNA binding	-	5prime partial	-	-						0	0	0	0.267076	0.0758869	-2.19203	0.252919	-1.24911	1	NA	1	NA	1
comp1085424_c0_seq1.m.516296	membrane-bound transcription factor site-2 protease-like protein	564	2e-114	0.639	F:nucleic acid binding	-	5prime partial	Protein of unknown function (DUF 659)	-						0.60954	0.073371	0.314311	0.253383	0.217983	-1.34552	0.506058	0.512287	0.875715	-0.90036	1	0.452729	1
comp10855157_c0_seq1.m.558855	No hits	198	-	-	-	-	3prime partial	-	-						0	0	0	0.0333846	0.0285216	-0.515527	1	-0.20938	1	NA	1	NA	1
comp1085718_c0_seq1.m.516300	No hits	249	-	-	-	-	internal	-	-						0	0	0.122437	0.0704783	0.0362061	-0.923586	1	0.579817	1	NA	1	0.159616	1
comp1085930_c0_seq1.m.516304	No hits	168	-	-	-	-	complete	-	-						0.0495921	0.0523738	0.122437	0	0.0362061	0.528215	1	0.579817	1	0.00254138	1	0.102299	1
comp10863353_c0_seq1.m.558862	No hits	147	-	-	-	-	complete	-	-						0	0	0	0	0	NA	1	NA	1	NA	1	NA	1
comp1086413_c0_seq1.m.516306	No hits	186	-	-	-	-	5prime partial	-	-						0.0991842	0	0	0.0333846	0.0473653	-0.515527	1	-0.34796	1	-0.129102	1	NA	1
comp1086413_c0_seq1.m.516307	No hits	150	-	-	-	-	complete	-	-						0	0.0523738	0	0	0.0473653	0.528215	1	-0.34796	1	0.0692462	1	-0.0739841	1
comp10866836_c0_seq1.m.558867	No hits	222	-	-	-	-	internal	-	-						0	0.178119	0	0	0	1.80687	1	NA	1	0.41723	1	-0.463155	1
comp1086980_c0_seq1.m.516309	No hits	426	-	-	-	-	internal	-	-						0	0	0	0.666271	0.732563	-4.43403	0.00473412	-4.44171	0.054784	NA	1	NA	1
comp1087622_c0_seq1.m.516314	No hits	189	-	-	-	-	complete	-	-						0	0	0	0.0352391	0	-0.519285	1	NA	1	NA	1	NA	1
comp1088094_c0_seq1.m.516318	No hits	204	-	-	-	-	complete	-	-						0	0.0366855	0.0316366	0.0333846	0.0285216	-0.118886	1	0.064748	1	0.0470213	1	-0.0050801	1
comp10881445_c0_seq1.m.558876	No hits	150	-	-	-	-	5prime partial	-	-						0	0	0	0.0352391	0	-0.519285	1	NA	1	NA	1	NA	1
comp10896612_c0_seq1.m.558893	No hits	234	-	-	-	-	5prime partial	-	-						0	0	0	0	0.0947306	NA	1	-0.670329	1	NA	1	NA	1
comp1089962_c0_seq1.m.516320	No hits	162	-	-	-	-	5prime partial	-	-						0	0	0	0.0333846	0.159458	-0.515527	1	-2.55176	1	NA	1	NA	1
comp1089962_c0_seq1.m.516321	No hits	153	-	-	-	-	3prime partial	-	-						0	0	0	0	0.104408	NA	1	-1.54772	1	NA	1	NA	1
comp10899740_c0_seq1.m.558896	pyruvate kinase	231	2.5e-42	0.953	C:cytosol; F:magnesium ion binding; F:pyruvate kinase activity; F:ATP binding; F:potassium ion binding; P:phosphorylation; P:pyruvate biosynthetic process; P:canonical glycolysis	EC:2.7.1.40	internal	Pyruvate kinase, barrel domain	-						0	0	0	0	0	NA	1	NA	1	NA	1	NA	1
comp10899788_c0_seq1.m.558898	No hits	240	-	-	-	-	5prime partial	-	-						0	0	0	0	0.0362061	NA	1	-0.287012	1	NA	1	NA	1
comp1090123_c0_seq1.m.516323	No hits	198	-	-	-	-	complete	-	-						0	0	0	0.133538	0	-1.49005	1	NA	1	NA	1	NA	1
comp109067_c0_seq1.m.514530	No hits	204	-	-	-	-	3prime partial	-	-						0.0279883	0.103807	0	0.24261	0.176821	-1.12333	0.564215	-2.74228	1	0.127028	1	-0.145522	1
comp10922053_c0_seq1.m.558917	melanoma-associated antigen partial	246	1.3e-19	0.7244	-	-	internal	-	-						0	0.141433	0	0	0	1.56186	1	NA	1	0.34766	1	-0.385672	1
comp10932552_c0_seq1.m.558928	No hits	222	-	-	-	-	internal	-	-						0	0	0	0	0.0473653	NA	1	-0.34796	1	NA	1	NA	1
comp1094374_c0_seq1.m.516341	No hits	303	-	-	-	-	internal	-	-						0	0	0.248983	0.138747	0.0855647	-2.00434	1	0.970264	1	NA	1	0.636865	1
comp1095299_c0_seq1.m.516349	No hits	195	-	-	-	-	5prime partial	-	-						0.0279883	0	0.124492	0	0.0285216	NA	1	1.12599	1	-0.0379229	1	0.382362	1
comp10956351_c0_seq1.m.558945	No hits	219	-	-	-	-	internal	-	-						0	0	0	0	0	NA	1	NA	1	NA	1	NA	1
comp1095672_c0_seq1.m.516351	No hits	156	-	-	-	-	5prime partial	-	-						0	0.0366855	0.0316366	0	0	0.372662	1	0.256979	1	0.0470213	1	-0.0050801	1
comp1095751_c0_seq1.m.516353	No hits	165	-	-	-	-	5prime partial	-	-						0.0839648	0.176036	0.143326	0	0	2.10793	1	2.10858	1	0.20775	1	-0.106642	1
comp1096_c0_seq1.m.1179	No hits	252	-	-	-	-	5prime partial	-	-						0	0.073371	0.122437	0	0	0.685889	1	0.885095	1	0.0929926	1	0.0648498	1
comp10963313_c0_seq1.m.558952	No hits	204	-	-	-	-	internal	-	-						0.0279883	0.0692049	0	0	0	0.693893	1	NA	1	0.0755928	1	-0.100338	1
comp10963562_c0_seq1.m.558955	No hits	207	-	-	-	-	internal	-	-						0	0	0	0	0	NA	1	NA	1	NA	1	NA	1
comp109644_c0_seq1.m.514532	No hits	183	-	-	-	-	5prime partial	-	-						1.51645	2.01944	1.01258	0.355037	0.595189	1.8977	0.0278083	0.687607	0.647931	0.334346	1	-0.845974	0.843856
comp1097014_c0_seq1.m.516357	No hits	222	-	-	-	-	5prime partial	-	-						0	0.0346024	0.0316366	0.135393	0	-1.22075	1	0.256979	1	0.0471719	1	-0.00582054	1
comp10970685_c0_seq1.m.558964	No hits	246	-	-	-	-	5prime partial	-	-						0	0	0	0	0	NA	1	NA	1	NA	1	NA	1
comp10982_c0_seq1.m.6096	No hits	150	-	-	-	-	complete	-	-						0.0279883	0	0	0	0.0362061	NA	1	-0.287012	1	-0.0379229	1	NA	1
comp10985281_c0_seq1.m.558977	No hits	201	-	-	-	-	internal	-	-						0	0.0366855	0	0.0333846	0	-0.118886	1	NA	1	0.0470213	1	-0.0495111	1
comp10987_c0_seq1.m.6099	protein yellow	1083	0	0.9375	P:melanin biosynthetic process; P:male mating behavior	-	5prime partial	Major royal jelly protein	-						0	0.598252	0.0928551	0.253029	0.317435	0.641843	0.680257	-1.41142	1	1.34502	1	-1.14854	1
comp10989674_c0_seq1.m.558981	gustatory receptor 28b	210	1.3e-18	0.772	C:membrane	-	internal	-	-						0	0	0	0	0	NA	1	NA	1	NA	1	NA	1
comp1099_c0_seq1.m.1183	pro-pol polyprotein	279	1.4e-31	0.737	-	-	3prime partial	-	YES						0	0	0.18982	0	0	NA	1	1.34529	1	NA	1	0.246333	1
comp1100_c0_seq1.m.1185	No hits	288	-	-	-	-	complete	-	-						0	0	0.27651	0	0	NA	1	2.78513	1	NA	1	0.61762	1
comp11011043_c0_seq1.m.558998	vigilin-like	207	4.2e-19	0.7995	F:RNA binding	-	internal	KH domain	-						0	0	0	0	0.0724122	NA	1	-0.56746	1	NA	1	NA	1
comp11016314_c0_seq1.m.559002	No hits	288	-	-	-	-	internal	-	-						0	0	0	0.0385938	0	-0.526589	1	NA	1	NA	1	NA	1
comp110259_c0_seq1.m.514536	No hits	282	-	-	-	-	5prime partial	-	-						0.0495921	0.197033	0	0.674835	0.494256	-1.96341	0.104273	-4.06069	0.0887832	0.455864	1	-0.792366	1
comp1104146_c0_seq1.m.516369	No hits	210	-	-	-	-	complete	-	-						0.0279883	0.146742	0	0.0667691	0.142096	0.236997	1	-0.937563	1	0.170924	1	-0.184444	1
comp1105_c0_seq1.m.1191	No hits	210	-	-	-	-	5prime partial	-	-						0.0495921	0.0346024	0.122437	0	0.112093	0.37766	1	0.0454178	1	-0.0257603	1	0.1361	1
comp11052506_c0_seq1.m.559024	endonuclease-reverse transcriptase	219	4.1e-09	0.692	F:hydrolase activity; P:nucleic acid metabolic process	-	5prime partial	-	-						0	0	0	0	0	NA	1	NA	1	NA	1	NA	1
comp1105858_c0_seq1.m.516372	No hits	228	-	-	-	-	complete	-	-						0	0	0.0800532	0	0	NA	1	0.632041	1	NA	1	0.111172	1
comp1105858_c0_seq1.m.516375	No hits	147	-	-	-	-	complete	-	-						0	0	0	0.0385938	0	-0.526589	1	NA	1	NA	1	NA	1
comp1106_c0_seq1.m.1193	No hits	231	-	-	-	-	5prime partial	-	-						0.0279883	0.0366855	0	0	0.0570432	0.372662	1	-0.427271	1	0.0117795	1	-0.0495111	1
comp110615_c0_seq1.m.514538	endocuticle structural glycoprotein bd-2-like	648	5.4e-116	0.8325	F:structural constituent of cuticle	-	complete	Insect cuticle protein	-						1.10528	3.06937	0.158183	3.49571	3.52276	-0.647036	0.373687	-3.77645	0.00347131	0.954604	1	-2.40114	0.0590948
comp110615_c0_seq1.m.514541	No hits	177	-	-	-	-	5prime partial	-	-						0	0	0	0.0686237	0.0285216	-1.32759	1	-0.20938	1	NA	1	NA	1
comp11070_c0_seq1.m.6105	No hits	234	-	-	-	-	5prime partial	-	-						0.113595	0	0	0	0	NA	1	NA	1	-0.137534	1	NA	1
comp11076_c0_seq1.m.6114	No hits	156	-	-	-	-	5prime partial	-	YES						0	0	0.0612185	0	0	NA	1	0.46989	1	NA	1	0.0836932	1
comp11090221_c0_seq1.m.559043	No hits	201	-	-	-	-	internal	-	-						0	0	0	0	0.0473653	NA	1	-0.34796	1	NA	1	NA	1
comp11093628_c0_seq1.m.559045	tricarboxylate transport partial	204	2.4e-37	0.8975	C:integral component of membrane; P:regulation of mitochondrion organization; P:transmembrane transport	-	internal	Mitochondrial carrier protein	-						0	0	0	0	0.0724122	NA	1	-0.56746	1	NA	1	NA	1
comp11094754_c0_seq1.m.559048	No hits	216	-	-	-	-	internal	-	-						0	0	0.0800532	0	0	NA	1	0.632041	1	NA	1	0.111172	1
comp11095358_c0_seq1.m.559049	usv1p	207	2.9e-38	0.997	C:nucleus; F:sequence-specific DNA binding; F:metal ion binding; P:carbon catabolite activation of transcription from RNA polymerase II promoter; P:regulation of transcription from RNA polymerase II promoter in response to salt stress	-	5prime partial	-	-						0	0	0.160106	0	0	NA	1	1.12791	1	NA	1	0.203019	1
comp11116333_c0_seq1.m.559063	No hits	180	-	-	-	-	5prime partial	-	-						0	0	0	0	0	NA	1	NA	1	NA	1	NA	1
comp11119741_c0_seq1.m.559068	No hits	234	-	-	-	-	3prime partial	-	-						0.0839648	0	0	0	0	NA	1	NA	1	-0.113486	1	NA	1
comp1112_c0_seq1.m.1196	No hits	198	-	-	-	-	complete	-	-						0	0.0523738	0.240159	0	0	0.528215	1	1.50272	1	0.0692462	1	0.226843	1
comp11127_c0_seq1.m.6122	No hits	213	-	-	-	-	internal	-	-						0.0495921	0	0	0	0.0285216	NA	1	-0.20938	1	-0.0673752	1	NA	1
comp11128851_c0_seq1.m.559080	No hits	228	-	-	-	-	5prime partial	-	-						0	0	0	0	0	NA	1	NA	1	NA	1	NA	1
comp11131542_c0_seq1.m.559083	No hits	201	-	-	-	-	complete	-	-						0	0	0.0800532	0	0	NA	1	0.632041	1	NA	1	0.111172	1
comp11131542_c0_seq1.m.559084	No hits	180	-	-	-	-	5prime partial	-	-						0	0	0.0800532	0.0352391	0	-0.519285	1	0.632041	1	NA	1	0.111172	1
comp1115373_c0_seq1.m.516384	No hits	270	-	-	-	-	complete	-	-						0	0	0	0.0686237	0.206824	-1.32759	1	-2.80794	1	NA	1	NA	1
comp1117_c0_seq1.m.1201	PREDICTED: uncharacterized protein LOC105557608	219	6.1e-09	0.85	-	-	3prime partial	-	-						0	0	0.0612185	0.0667691	0.169136	-0.917925	1	-1.07536	1	NA	1	0.0836932	1
comp11172666_c0_seq1.m.559105	No hits	183	-	-	-	-	5prime partial	-	-						0	0	0	0	0	NA	1	NA	1	NA	1	NA	1
comp1118_c0_seq1.m.1202	No hits	297	-	-	-	-	5prime partial	-	-						0	0.10589	0	0	0.250714	1.35701	1	-2.49143	1	0.295757	1	-0.324618	1
comp111810_c0_seq1.m.514545	No hits	234	-	-	-	-	complete	-	-						0	0.0523738	0.0612185	0.0667691	0.271551	-0.340697	1	-1.62931	1	0.0692462	1	0.0112339	1
comp111810_c0_seq1.m.514546	No hits	207	-	-	-	-	5prime partial	-	-						0.0775804	0.110057	0.0928551	0.0385938	0.50889	0.403755	1	-1.98223	0.337727	0.063053	1	-0.0412959	1
comp11182669_c0_seq1.m.559112	glucan -beta-glucosidase gluc78 precursor	261	1.6e-44	0.8545	F:hydrolase activity; F:lyase activity; P:metabolic process	-	internal	-	-						0	0	0	0	0	NA	1	NA	1	NA	1	NA	1
comp11184749_c0_seq1.m.559116	No hits	222	-	-	-	-	internal	-	-						0.0839648	0	0	0	0	NA	1	NA	1	-0.113486	1	NA	1
comp11189284_c0_seq1.m.559121	No hits	150	-	-	-	-	5prime partial	-	-						0	0	0	0	0	NA	1	NA	1	NA	1	NA	1
comp111949_c0_seq1.m.514547	No hits	300	-	-	-	-	3prime partial	-	-						0.191175	0.104748	0	0.0333846	0.0647277	0.379215	1	-1.1656	1	-0.18901	1	-0.141672	1
comp112_c0_seq1.m.128	No hits	174	-	-	-	-	complete	-	-						0.113595	0.0692049	0	0	0	0.693893	1	NA	1	-0.0381342	1	-0.100338	1
comp1123786_c0_seq1.m.516393	No hits	198	-	-	-	-	internal	-	-						0	0.104748	0.345816	0.0385938	0.213027	0.370254	1	0.549075	0.810932	0.130097	1	0.559022	1
comp11246195_c0_seq1.m.559153	et-dependent rrna methyltransferase spb1	210	1.5e-23	0.8188	C:nucleolus; C:integral component of membrane; C:preribosome large subunit precursor; F:rRNA (uridine-2'-O-)-methyltransferase activity; F:rRNA (guanosine-2'-O-)-methyltransferase activity; P:enzyme-directed rRNA 2'-O-methylation	EC:2.1.1	internal	-	-						0	0	0	0	0	NA	1	NA	1	NA	1	NA	1
comp1125_c0_seq1.m.1207	No hits	405	-	-	-	-	3prime partial	-	-						0.113595	0.0366855	0.0612185	0.0385938	0.0647277	-0.127756	1	-0.0996475	1	-0.103692	1	0.0434497	1
comp11260533_c0_seq1.m.559156	hypothetical protein RF55_8155	201	1.8e-14	0.704	F:binding	-	internal	-	-						0.113595	0	0	0	0	NA	1	NA	1	-0.137534	1	NA	1
comp11265411_c0_seq1.m.559160	No hits	225	-	-	-	-	3prime partial	-	-						0	0	0	0	0.0947306	NA	1	-0.670329	1	NA	1	NA	1
comp11267_c0_seq1.m.6135	No hits	228	-	-	-	-	complete	-	-						0	0.0712879	0.0612185	0.0333846	0.0473653	0.248834	1	0.117936	1	0.216113	1	-0.0500792	1
comp112979_c0_seq1.m.514557	hexamerin-like isoform x2	1467	0	0.858	-	-	3prime partial	Hemocyanin, copper containing domain	YES						1.24131	2.34766	1.84754	6.75943	4.10008	-1.92667	0.00606637	-1.13216	0.158127	0.724235	1	-0.349268	0.999964
comp11307589_c0_seq1.m.559178	50s ribosomal protein l4e	213	5.7e-28	0.841	C:ribosome; F:structural constituent of ribosome; F:protein kinase activity; F:ATP binding; P:translation; P:protein phosphorylation	-	5prime partial	60S ribosomal protein L4 C-terminal domain	-						0	0	0	0	0.0362061	NA	1	-0.287012	1	NA	1	NA	1
comp1131_c0_seq1.m.1215	alpha-tocopherol transfer protein	327	4.1e-43	0.7115	P:transport; C:intracellular; F:transporter activity	-	3prime partial	-	YES						0	0.577255	0	0	0	3.3628	0.0547025	NA	1	1.16271	1	-1.32558	1
comp1132183_c0_seq1.m.516397	No hits	231	-	-	-	-	internal	-	-						0.195918	0	0	0	0	NA	1	NA	1	-0.231493	1	NA	1
comp11323259_c0_seq1.m.559185	No hits	255	-	-	-	-	internal	-	-						0	0	0	0	0	NA	1	NA	1	NA	1	NA	1
comp1133038_c0_seq1.m.516399	No hits	171	-	-	-	-	3prime partial	-	-						0.0279883	0.230492	0	0	0	2.06932	1	NA	1	0.440406	1	-0.548716	1
comp11344_c0_seq1.m.6149	collagen alpha-1 chain-like	330	2.2e-61	0.852	C:proteinaceous extracellular matrix; C:collagen trimer; F:extracellular matrix structural constituent	-	5prime partial	Fibrillar collagen C-terminal domain	-						0	0.0366855	0.271796	0.0385938	0.0758869	-0.127756	1	1.30158	1	0.0470213	1	0.505079	1
comp11350228_c0_seq1.m.559198	No hits	156	-	-	-	-	3prime partial	-	-						0	0	0	0	0	NA	1	NA	1	NA	1	NA	1
comp1137_c0_seq2.m.1223	coiled-coil domain-containing protein 113-like	585	3.5e-107	0.834	-	-	internal	Domain of unknown function (DUF4201)	-						0	0.405588	0	0	0.0855647	3.17597	0.0722526	-0.626168	1	1.22831	1	-1.35735	1
comp11374263_c0_seq1.m.559204	No hits	192	-	-	-	-	5prime partial	-	-						0.113595	0	0	0	0	NA	1	NA	1	-0.137534	1	NA	1
comp11378_c0_seq1.m.6156	protein tprxl	273	2e-11	0.79	-	-	internal	-	-						0	0	0	0	0.0835714	NA	1	-1.34423	1	NA	1	NA	1
comp1137826_c0_seq1.m.516403	No hits	189	-	-	-	-	complete	-	-						0	0.0366855	0	0.0719784	0.130937	-0.623132	1	-1.74747	1	0.0470213	1	-0.0495111	1
comp1138310_c0_seq1.m.516406	No hits	174	-	-	-	-	5prime partial	-	-						0	0	0	0.0333846	0.0835714	-0.515527	1	-1.34423	1	NA	1	NA	1
comp1138519_c0_seq1.m.516407	No hits	222	-	-	-	-	5prime partial	-	-						0	0	0	0.423661	0.0473653	-3.82508	0.0217728	-0.34796	1	NA	1	NA	1
comp113889_c0_seq1.m.514564	No hits	168	-	-	-	-	complete	-	-						0.459931	0.693763	0.49989	0.444418	1.31141	0.0943184	0.959586	-1.36796	0.277236	0.461889	1	-0.366699	0.999964
comp11389767_c0_seq1.m.559216	No hits	168	-	-	-	-	complete	-	-						0	0	0	0	0	NA	1	NA	1	NA	1	NA	1
comp1139_c0_seq1.m.1228	atp-dependent dna helicase pif1-like	636	2e-63	0.619	F:DNA helicase activity; P:telomere maintenance; P:DNA repair	-	5prime partial	PIF1-like helicase	-						0.0279883	0.0523738	0.306092	0.0686237	0.112093	-0.453614	1	0.990815	1	0.0402328	1	0.279929	1
comp11392_c0_seq1.m.6158	No hits	294	-	-	-	-	internal	-	-						0.111953	0	0	0	0	NA	1	NA	1	-0.146863	1	NA	1
comp1139608_c0_seq1.m.516410	No hits	150	-	-	-	-	5prime partial	-	-						0	0.0366855	0	0.0333846	0.0947306	-0.118886	1	-0.670329	1	0.0470213	1	-0.0495111	1
comp1140476_c0_seq1.m.516412	No hits	279	-	-	-	-	complete	-	-						0	0	0	0.0352391	0.0473653	-0.519285	1	-0.34796	1	NA	1	NA	1
comp1141195_c0_seq1.m.516423	No hits	207	-	-	-	-	complete	-	-						0	0	0.122437	0.275995	0	-3.18509	0.0733134	0.885095	1	NA	1	0.159616	1
comp1141195_c0_seq1.m.516424	sec14 domain and spectrin repeat-containing protein 1	201	2.2e-27	0.877	-	-	3prime partial	-	-						0	0	0	0.172132	0	-2.2358	1	NA	1	NA	1	NA	1
comp1142_c0_seq1.m.1233	No hits	159	-	-	-	-	complete	-	-						0	0	0	0	0.0473653	NA	1	-0.34796	1	NA	1	NA	1
comp1142_c1_seq1.m.1234	No hits	189	-	-	-	-	3prime partial	-	-						0	0.0523738	0.0800532	0	0	0.528215	1	0.632041	1	0.0692462	1	0.0418523	1
comp114213_c0_seq1.m.514565	No hits	213	-	-	-	-	5prime partial	-	-						0	0	0	0	0	NA	1	NA	1	NA	1	NA	1
comp1142200_c0_seq1.m.516432	No hits	159	-	-	-	-	complete	-	-						0.255178	0	0	0	0.0473653	NA	1	-0.34796	1	-0.508297	1	NA	1
comp1142730_c0_seq1.m.516437	No hits	171	-	-	-	-	5prime partial	-	-						0.0991842	0.13935	0	0.0333846	0.0647277	0.722592	1	-1.1656	1	0.0755286	1	-0.386272	1
comp1142975_c0_seq1.m.516444	No hits	189	-	-	-	-	3prime partial	-	-						0	0	0	0	0	NA	1	NA	1	NA	1	NA	1
comp11452250_c0_seq1.m.559232	No hits	165	-	-	-	-	5prime partial	-	-						0	0	0	0	0	NA	1	NA	1	NA	1	NA	1
comp1145503_c0_seq1.m.516456	retrovirus-related pol polyprotein from transposon partial	558	8.4e-59	0.653	F:nucleic acid binding; P:DNA integration; F:zinc ion binding	-	internal	Reverse transcriptase (RNA-dependent DNA polymerase)	-						0.601514	0.280783	0.622327	0.0333846	0.0473653	1.53587	0.430124	3.04429	0.152129	-0.520164	1	0.607976	1
comp11460232_c0_seq1.m.559238	No hits	165	-	-	-	-	5prime partial	-	-						0.0279883	0	0	0	0	NA	1	NA	1	-0.0379229	1	NA	1
comp1146136_c0_seq1.m.516460	No hits	294	-	-	-	-	3prime partial	-	-						0	0.0366855	0	0.0333846	0.130937	-0.118886	1	-1.74747	1	0.0470213	1	-0.0495111	1
comp1146981_c0_seq1.m.516461	intracellular protein transport protein uso1-like	1290	1.4e-33	0.4831	F:lipid binding; P:lipid transport; P:lipoprotein metabolic process; C:extracellular region	-	complete	Apolipoprotein A1/A4/E domain	-						0	0.322778	0.386145	0.248174	0.0285216	-0.0918697	0.962916	2.21601	1	0.957102	1	0.0702947	1
comp11470817_c0_seq1.m.559244	No hits	243	-	-	-	-	internal	-	-						0	0	0	0	0.0947306	NA	1	-0.670329	1	NA	1	NA	1
comp1148060_c0_seq1.m.516469	rna-directed dna polymerase from mobile element jockey-like	186	6.4e-14	0.635	-	-	3prime partial	-	-						0	0	0	0.0352391	0.0570432	-0.519285	1	-0.427271	1	NA	1	NA	1
comp1148175_c0_seq1.m.516470	No hits	210	-	-	-	-	5prime partial	-	YES						0	0.0523738	0.18571	0	0	0.528215	1	2.4215	1	0.0692462	1	0.336261	1
comp1148877_c0_seq1.m.516479	No hits	210	-	-	-	-	complete	-	-						0	0	0	0	0	NA	1	NA	1	NA	1	NA	1
comp1149_c0_seq1.m.1236	No hits	243	-	-	-	-	complete	-	-						0	0	0	0.0352391	0	-0.519285	1	NA	1	NA	1	NA	1
comp1149998_c0_seq1.m.516494	No hits	195	-	-	-	-	3prime partial	-	-						0.0559765	0.125745	0.0800532	0	0.140615	1.46223	1	-0.68814	1	0.144725	1	-0.128943	1
comp11500418_c0_seq1.m.559255	No hits	207	-	-	-	-	internal	-	-						0	0	0	0	0	NA	1	NA	1	NA	1	NA	1
comp1151355_c0_seq1.m.516498	dna-dependent protein kinase catalytic subunit-like	249	1.8e-18	0.6575	C:nucleus; F:DNA binding; F:DNA-dependent protein kinase activity; F:ATP binding; P:double-strand break repair via nonhomologous end joining; P:protein phosphorylation	EC:2.7.11	internal	-	-						0	0.438107	0.447364	0	0	3.24803	0.0646351	3.30414	1	1.24083	1	-0.0428655	1
comp11516_c0_seq1.m.6169	hypothetical protein SINV_10905 partial	276	2.3e-36	0.665	F:binding	-	internal	-	-						0	0	0.122437	0.0333846	0.0647277	-0.515527	1	0.439287	1	NA	1	0.159616	1
comp1151645_c0_seq1.m.516501	No hits	315	-	-	-	-	3prime partial	-	-						0.0495921	0.0890593	0.221325	0	0	1.1666	1	2.49473	1	0.101197	1	0.321644	1
comp1151645_c0_seq1.m.516502	No hits	285	-	-	-	-	5prime partial	-	-						0.0991842	0.0523738	0.0612185	0	0	0.528215	1	0.46989	1	-0.0732044	1	0.0112339	1
comp11534899_c0_seq1.m.559267	No hits	246	-	-	-	-	complete	-	-						0	0	0	0	0	NA	1	NA	1	NA	1	NA	1
comp1153599_c0_seq1.m.516506	No hits	177	-	-	-	-	complete	-	-						0	0.104748	0.122437	0.0771876	0.0362061	0.0134097	1	0.579817	1	0.130097	1	0.0153605	1
comp1153904_c0_seq1.m.516510	No hits	162	-	-	-	-	complete	-	YES						0	0	0.0800532	0	0.0473653	NA	1	0.260091	1	NA	1	0.111172	1
comp1154236_c0_seq1.m.516511	No hits	369	-	-	-	-	5prime partial	-	-						0.0279883	0.123662	0.0949099	0.332071	0.233864	-1.48152	0.351918	-0.801062	1	0.354361	1	-0.0553767	1
comp1154513_c0_seq1.m.516516	upf0553 protein c9orf64-like	264	7.7e-08	0.6	-	-	internal	-	-						0	0	0	0.534153	0.0285216	-2.94674	0.1081	-0.20938	1	NA	1	NA	1
comp1154804_c0_seq1.m.516521	No hits	342	-	-	-	-	3prime partial	-	-						0.0991842	0.333157	0	0.0352391	0.0724122	1.71098	0.36658	-0.56746	1	0.447311	1	-1.00303	1
comp11559284_c0_seq1.m.559274	No hits	204	-	-	-	-	internal	-	-						0	0	0	0	0	NA	1	NA	1	NA	1	NA	1
comp115652_c0_seq1.m.514569	longitudinals lacking isoforms h m v-like isoform x17	408	4.5e-77	0.842	F:DNA binding	-	5prime partial	-	-						2.19164	2.38932	1.60399	1.28626	2.31701	0.3928	0.666778	-0.51156	0.710857	0.165359	1	-0.474035	0.999964
comp1156707_c0_seq1.m.516524	No hits	351	-	-	-	-	5prime partial	-	-						0	0	0	0.0686237	0.148299	-1.32759	1	-2.51291	1	NA	1	NA	1
comp1156707_c0_seq1.m.516527	No hits	222	-	-	-	-	complete	-	-						0	0	0	0.0385938	0.0285216	-0.526589	1	-0.20938	1	NA	1	NA	1
comp1158690_c0_seq1.m.516539	No hits	189	-	-	-	-	3prime partial	-	-						0	0	0.0632732	0.140602	0.0835714	-2.36933	1	-0.106705	1	NA	1	0.0924725	1
comp1158901_c0_seq1.m.516541	No hits	219	-	-	-	-	complete	-	-						0.0775804	0	0	0	0.0947306	NA	1	-0.670329	1	-0.250714	1	NA	1
comp1159819_c0_seq1.m.516545	No hits	255	-	-	-	-	5prime partial	-	-						0.113595	0	0.0316366	0.0667691	0.331557	-0.917925	1	-1.38049	1	-0.137534	1	0.045372	1
comp1160263_c0_seq1.m.516552	No hits	207	-	-	-	-	5prime partial	-	-						0	0	0	0.143957	0.140615	-2.04321	1	-2.45953	1	NA	1	NA	1
comp11620247_c0_seq1.m.559288	No hits	210	-	-	-	-	internal	-	-						0	0	0	0	0	NA	1	NA	1	NA	1	NA	1
comp1163_c1_seq1.m.1239	No hits	213	-	-	-	-	complete	-	-						0	0	0	0	0.0285216	NA	1	-0.20938	1	NA	1	NA	1
comp1163_c1_seq1.m.1240	No hits	180	-	-	-	-	complete	-	-						0	0	0	0	0	NA	1	NA	1	NA	1	NA	1
comp11639_c0_seq1.m.6183	No hits	165	-	-	-	-	5prime partial	-	-						0	0	0	0	0	NA	1	NA	1	NA	1	NA	1
comp1167095_c0_seq1.m.516564	histone-lysine n-methyltransferase partial	267	1.8e-36	0.7785	F:methyltransferase activity; P:methylation	-	5prime partial	-	-						0.0279883	0.0523738	0.0612185	0.238901	0.0570432	-1.60148	0.419762	0.0119419	1	0.0402328	1	0.0112339	1
comp1167235_c0_seq1.m.516568	No hits	168	-	-	-	-	complete	-	-						0	0.0366855	0.0632732	0	0.0473653	0.372662	1	0.193031	1	0.0470213	1	0.0599874	1
comp116778_c0_seq1.m.514579	No hits	174	-	-	-	-	3prime partial	-	-						0.276782	0.0346024	0.0316366	0	0.0285216	0.37766	1	0.064748	1	-0.426843	1	-0.00582054	1
comp116778_c0_seq2.m.514582	No hits	360	-	-	-	-	complete	-	-						0.632603	1.12999	0.746214	0.604357	0.617508	0.425812	0.721178	0.272012	0.888549	0.50056	1	-0.454388	0.999964
comp1168092_c0_seq1.m.516569	No hits	192	-	-	-	-	complete	-	-						0	0.0712879	0	0	0.178302	1.02843	1	-2.04312	1	0.216113	1	-0.234911	1
comp11681425_c0_seq1.m.559310	60s ribosomal protein l33-a	195	2.3e-37	0.991	C:ribosome; F:structural constituent of ribosome; P:translation; P:mycelium development	-	5prime partial	Ribosomal protein L35Ae	-						0	0	0	0	0	NA	1	NA	1	NA	1	NA	1
comp1168583_c0_seq1.m.516571	blood vessel epicardial substance-like isoform x1	153	6.9e-10	0.7785	C:membrane	-	5prime partial	-	-						0.113595	0.073371	0	0	0.0285216	0.685889	1	-0.20938	1	-0.0384492	1	-0.0993546	1
comp11688641_c0_seq1.m.559313	No hits	243	-	-	-	-	internal	-	-						0	0	0	0	0	NA	1	NA	1	NA	1	NA	1
comp11694632_c0_seq1.m.559318	No hits	195	-	-	-	-	3prime partial	-	-						0	0	0	0	0	NA	1	NA	1	NA	1	NA	1
comp1169949_c0_seq1.m.516574	No hits	231	-	-	-	-	complete	-	-						0	0.0366855	0.0612185	0.170632	0.0285216	-1.4787	1	0.289755	1	0.0470213	1	0.0434497	1
comp11706_c0_seq1.m.6188	No hits	150	-	-	-	-	5prime partial	-	-						0	0.0523738	0	0	0	0.528215	1	NA	1	0.0692462	1	-0.0739841	1
comp1172396_c0_seq1.m.516579	No hits	186	-	-	-	-	5prime partial	-	-						0	0	0	0	0.0570432	NA	1	-0.427271	1	NA	1	NA	1
comp11736861_c0_seq1.m.559328	No hits	192	-	-	-	-	5prime partial	-	-						0	0	0	0	0	NA	1	NA	1	NA	1	NA	1
comp117416_c0_seq1.m.514588	No hits	345	-	-	-	-	internal	-	-						0.232741	0.368902	0.805378	0.433725	0.63487	-0.590869	0.699309	0.296226	0.861779	0.262569	1	0.706516	1
comp1174507_c0_seq1.m.516580	No hits	174	-	-	-	-	5prime partial	-	-						0.211137	0.0523738	0.0800532	0	0	0.528215	1	0.632041	1	-0.382053	1	0.0418523	1
comp11750_c0_seq1.m.6195	hypothetical protein EAG_02775	351	2.2e-07	0.46	-	-	complete	-	-						0.0279883	0	0	0	0.0362061	NA	1	-0.287012	1	-0.0379229	1	NA	1
comp1175441_c0_seq1.m.516585	homeobox protein hmx	237	1.5e-37	0.955	C:nucleus; F:sequence-specific DNA binding; P:regulation of transcription DNA-templated	-	internal	Homeobox domain	-						0	0	0	0.0385938	0.0758869	-0.526589	1	-1.24911	1	NA	1	NA	1
comp11781_c0_seq1.m.6199	No hits	153	-	-	-	-	5prime partial	-	-						0	0	0	0	0	NA	1	NA	1	NA	1	NA	1
comp1178291_c0_seq1.m.516591	No hits	414	-	-	-	-	3prime partial	-	-						0.133557	0.10589	0.40909	0.0771876	0.0362061	0.0712421	1	2.63334	0.249839	-0.105359	1	0.823851	1
comp11786_c0_seq1.m.6201	No hits	159	-	-	-	-	3prime partial	-	-						0	0.0346024	0	0	0	0.37766	1	NA	1	0.0471719	1	-0.050052	1
comp1180_c0_seq1.m.1243	No hits	177	-	-	-	-	3prime partial	-	-						0	0.0712879	0	0.0352391	0.0473653	0.245405	1	-0.34796	1	0.216113	1	-0.234911	1
comp1180_c0_seq2.m.1247	No hits	153	-	-	-	-	5prime partial	-	-						0.113595	0.0523738	0	0	0.0362061	0.528215	1	-0.287012	1	-0.0732749	1	-0.0739841	1
comp118008_c0_seq1.m.514593	juvenile hormone-binding	732	2.5e-93	0.682	-	-	complete	Haemolymph juvenile hormone binding protein (JHBP)	YES						0.161545	0.0366855	0.386145	0.836274	1.02073	-3.74617	0.00671689	-1.29818	0.523746	-0.343053	1	0.635768	1
comp11806240_c0_seq1.m.559352	No hits	207	-	-	-	-	internal	-	-						0	0	0	0	0.0947306	NA	1	-0.670329	1	NA	1	NA	1
comp11811861_c0_seq1.m.559357	acyl- dehydrogenase	150	5.9e-24	0.998	F:acyl-CoA dehydrogenase activity; F:butyryl-CoA dehydrogenase activity; F:flavin adenine dinucleotide binding; P:oxidation-reduction process	EC:1.3.99.3; EC:1.3.8.1	5prime partial	Acyl-CoA dehydrogenase, C-terminal domain	-						0	0.0523738	0	0	0	0.528215	1	NA	1	0.0692462	1	-0.0739841	1
comp1182410_c0_seq1.m.516597	hypothetical protein X777_11742	174	3.5e-09	0.75	-	-	3prime partial	-	-						0	0	0	0	0.0473653	NA	1	-0.34796	1	NA	1	NA	1
comp1183990_c0_seq1.m.516600	No hits	165	-	-	-	-	3prime partial	-	-						0	0	0.122437	0.0385938	0.0285216	-0.526589	1	0.696716	1	NA	1	0.159616	1
comp1185336_c0_seq1.m.516601	No hits	210	-	-	-	-	3prime partial	-	-						0	0.103807	0	0.115781	0	-0.197549	1	NA	1	0.133697	1	-0.145522	1
comp11894_c0_seq1.m.6213	No hits	216	-	-	-	-	internal	-	-						0.111953	0	0	0	0	NA	1	NA	1	-0.146863	1	NA	1
comp119204_c0_seq1.m.514596	No hits	180	-	-	-	-	5prime partial	-	-						0.0495921	0.104748	0	0.0738329	0.0362061	0.0096585	1	-0.287012	1	0.0805084	1	-0.141672	1
comp11927810_c0_seq1.m.559382	No hits	237	-	-	-	-	5prime partial	-	-						0.113595	0	0	0	0.0362061	NA	1	-0.287012	1	-0.137534	1	NA	1
comp11942_c0_seq1.m.6217	No hits	444	-	-	-	-	internal	-	-						0	0	0	0	0.180295	NA	1	-2.12205	1	NA	1	NA	1
comp11965_c0_seq1.m.6219	No hits	147	-	-	-	-	5prime partial	-	-						0	0	0.244874	0.0704783	0	-0.923586	1	1.4921	1	NA	1	0.277467	1
comp1197362_c0_seq1.m.516605	No hits	153	-	-	-	-	complete	-	-						0.148776	0.0366855	0.156128	0	0	0.372662	1	2.22198	1	-0.163885	1	0.348391	1
comp1198141_c0_seq1.m.516608	No hits	168	-	-	-	-	complete	-	-						0	0.0366855	0.183655	0	0	0.372662	1	1.21804	1	0.0470213	1	0.210051	1
comp1198185_c0_seq1.m.516609	No hits	246	-	-	-	-	complete	-	-						0.0279883	0.073371	0.0316366	0.100154	0.0473653	-0.420713	1	-0.100433	1	0.0752676	1	-0.0739446	1
comp1198185_c0_seq1.m.516611	No hits	177	-	-	-	-	5prime partial	-	-						0	0	0	0	0	NA	1	NA	1	NA	1	NA	1
comp1198677_c0_seq1.m.516617	No hits	186	-	-	-	-	5prime partial	-	-						0	0	0	0.0333846	0.142608	-0.515527	1	-0.965888	1	NA	1	NA	1
comp1198827_c0_seq1.m.516619	No hits	174	-	-	-	-	5prime partial	-	-						0	0	0.28062	0	0	NA	1	2.97838	1	NA	1	0.689037	1
comp1198934_c0_seq1.m.516621	No hits	147	-	-	-	-	3prime partial	-	-						0.0775804	0.0366855	0.0316366	0	0	0.372662	1	0.256979	1	-0.140871	1	-0.0050801	1
comp1199330_c0_seq1.m.516624	No hits	276	-	-	-	-	5prime partial	-	-						0.105569	0.073371	0.122437	0.0686237	0.104408	-0.20484	1	0.109529	1	-0.0947979	1	0.0648498	1
comp1199526_c0_seq1.m.516626	No hits	429	-	-	-	-	5prime partial	-	-						0	0	0.0800532	0.0738329	0.0647277	-1.33672	1	0.0816108	1	NA	1	0.111172	1
comp12004_c0_seq1.m.6227	No hits	237	-	-	-	-	3prime partial	-	-						0	0.0692049	0	0	0.0285216	0.693893	1	-0.20938	1	0.0932577	1	-0.100338	1
comp12006170_c0_seq1.m.559401	No hits	159	-	-	-	-	complete	-	-						0	0	0	0.0385938	0	-0.526589	1	NA	1	NA	1	NA	1
comp12008_c0_seq1.m.6229	No hits	216	-	-	-	-	internal	-	-						0	0	0	0	0.0473653	NA	1	-0.34796	1	NA	1	NA	1
comp1200986_c0_seq1.m.516636	No hits	162	-	-	-	-	5prime partial	-	-						0.0559765	0	0.0316366	0.0352391	0	-0.519285	1	0.256979	1	-0.0773372	1	0.045372	1
comp12018366_c0_seq1.m.559402	No hits	225	-	-	-	-	internal	-	-						0	0	0	0	0	NA	1	NA	1	NA	1	NA	1
comp1202_c0_seq1.m.1261	No hits	216	-	-	-	-	5prime partial	-	-						0	0	0	0	0.0473653	NA	1	-0.34796	1	NA	1	NA	1
comp1202562_c0_seq1.m.516644	No hits	156	-	-	-	-	complete	-	-						0	0	0	0	0.0362061	NA	1	-0.287012	1	NA	1	NA	1
comp120259_c0_seq1.m.514599	histone h2b	369	1.4e-81	0.995	C:nucleosome; C:nucleus; F:DNA binding; F:protein heterodimerization activity	-	complete	Core histone H2A/H2B/H3/H4	-						1.3726	0.74197	1.00847	2.87332	6.78706	-2.31925	0.000981003	-2.68871	0.013527	-0.546944	1	0.241622	0.999964
comp120259_c0_seq1.m.514600	histone h2a-iv-like	168	2.7e-10	0.6917	C:nucleosome; C:nucleus; F:protein binding; P:protein complex assembly	-	complete	-	-						0	0	0	0.112427	0.401006	-1.72441	1	-3.78202	1	NA	1	NA	1
comp1202751_c0_seq1.m.516645	No hits	249	-	-	-	-	5prime partial	-	-						0.0775804	0.0692049	0.329037	0.135393	0.130937	-0.762034	1	1.17941	0.633955	-0.0217868	1	0.688386	1
comp12032_c0_seq1.m.6232	No hits	327	-	-	-	-	5prime partial	-	-						0.161545	0.0523738	0.0316366	0.0333846	0	0.0145314	1	0.256979	1	-0.284574	1	-0.0369416	1
comp1203590_c0_seq1.m.516652	No hits	246	-	-	-	-	internal	-	-						0	0.173012	0.160106	0.0738329	0.169136	0.47282	1	-0.138798	1	0.201069	1	-0.0312045	1
comp1204752_c0_seq1.m.516661	No hits	258	-	-	-	-	complete	-	-						0	0	0	0	0	NA	1	NA	1	NA	1	NA	1
comp1204752_c0_seq1.m.516663	No hits	189	-	-	-	-	complete	-	-						0	0	0	0.0333846	0	-0.515527	1	NA	1	NA	1	NA	1
comp12048_c0_seq1.m.6236	No hits	252	-	-	-	-	complete	-	-						0	0.178119	0.0316366	0.0385938	0	0.927328	1	0.256979	1	0.41723	1	-0.381573	1
comp1205336_c0_seq1.m.516672	No hits	363	-	-	-	-	5prime partial	-	-						0.0495921	0.191724	0.419837	0	0	1.85692	1	4.05982	1	0.294084	1	0.480555	1
comp1206179_c0_seq1.m.516677	No hits	210	-	-	-	-	internal	-	-						0	0	0.0800532	0.0719784	0.0855647	-1.33364	1	-0.0497937	1	NA	1	0.111172	1
comp120623_c0_seq1.m.514601	glucose dehydrogenase	210	7.1e-28	0.8245	F:oxidoreductase activity acting on CH-OH group of donors; F:flavin adenine dinucleotide binding; P:oxidation-reduction process	-	internal	GMC oxidoreductase	-						0	0.0366855	0	1.24032	2.84228	-4.29277	0.000889791	-6.40476	0.000845718	0.0470213	1	-0.0495111	1
comp12082276_c0_seq1.m.559410	No hits	183	-	-	-	-	5prime partial	-	-						0	0	0	0	0	NA	1	NA	1	NA	1	NA	1
comp1208549_c0_seq1.m.516688	acyl- delta desaturase-like	378	1.3e-71	0.8825	C:integral component of membrane; F:oxidoreductase activity acting on paired donors with oxidation of a pair of donors resulting in the reduction of molecular oxygen to two molecules of water; P:fatty acid biosynthetic process; P:oxidation-reduction process	EC:1.14.19	internal	Fatty acid desaturase	-						0	0	0	0	0.722205	NA	1	-3.64959	0.156543	NA	1	NA	1
comp1210024_c0_seq1.m.516701	No hits	312	-	-	-	-	5prime partial	-	-						0	0	0	0.102008	0.226179	-1.71085	1	-2.96029	1	NA	1	NA	1
comp1211105_c0_seq1.m.516706	No hits	213	-	-	-	-	internal	-	-						0	0.0366855	0.343762	0.0333846	0.0758869	-0.118886	1	1.56964	1	0.0470213	1	0.61191	1
comp1211936_c0_seq1.m.516711	No hits	171	-	-	-	-	5prime partial	-	-						0	0	0	0.0333846	0.13293	-0.515527	1	-1.7834	1	NA	1	NA	1
comp1212005_c0_seq1.m.516713	endocuticle structural glycoprotein bd-8-like	396	1e-74	0.9065	F:structural constituent of cuticle	-	complete	Insect cuticle protein	YES						0.492662	0.756516	0	0	0	3.89389	0.0183357	NA	1	0.322063	1	-1.82459	1
comp1212026_c0_seq1.m.516717	No hits	147	-	-	-	-	3prime partial	-	-						0	0	0	0	0.0758869	NA	1	-1.24911	1	NA	1	NA	1
comp12121795_c0_seq1.m.559419	upf0041 domain-containing protein	216	4.4e-40	0.941	C:mitochondrial inner membrane; C:viral nucleocapsid; C:ribonucleoprotein complex; P:mitochondrial pyruvate transport	-	internal	Uncharacterised protein family (UPF0041)	-						0	0	0	0	0	NA	1	NA	1	NA	1	NA	1
comp12127_c0_seq1.m.6241	No hits	165	-	-	-	-	5prime partial	-	-						0	0	0	0.102008	0	-1.71085	1	NA	1	NA	1	NA	1
comp1213_c0_seq1.m.1272	No hits	180	-	-	-	-	5prime partial	-	-						0	0	0.0612185	0	0	NA	1	0.46989	1	NA	1	0.0836932	1
comp1216252_c0_seq1.m.516723	No hits	198	-	-	-	-	5prime partial	-	-						0.163187	0	0	0.0738329	0	-1.33672	1	NA	1	-0.385073	1	NA	1
comp12163_c0_seq1.m.6244	No hits	174	-	-	-	-	3prime partial	-	-						0	0	0.240159	0	0	NA	1	1.50272	1	NA	1	0.276391	1
comp1216473_c0_seq1.m.516725	No hits	261	-	-	-	-	internal	-	-						0.0991842	0	0.0316366	0.0333846	0.157977	-0.515527	1	-1.18335	1	-0.129102	1	0.045372	1
comp1217085_c0_seq1.m.516727	No hits	174	-	-	-	-	3prime partial	-	-						0	0.073371	0	0.0686237	0.0285216	-0.20484	1	-0.20938	1	0.0929926	1	-0.0993546	1
comp1217148_c0_seq1.m.516728	hypothetical protein X777_10264	612	1.6e-54	0.6005	-	-	5prime partial	-	-						0.139941	0.0869762	0.569328	0.0352391	0.327113	0.361578	1	0.755487	0.714304	-0.130143	1	1.16526	1
comp1218325_c0_seq1.m.516731	No hits	156	-	-	-	-	complete	-	-						0	0	0	0	0	NA	1	NA	1	NA	1	NA	1
comp1219_c0_seq1.m.1280	No hits	165	-	-	-	-	complete	-	-						0	0	0	0.0385938	0	-0.526589	1	NA	1	NA	1	NA	1
comp122_c0_seq1.m.142	No hits	207	-	-	-	-	complete	-	-						0	0	0	0	0.0473653	NA	1	-0.34796	1	NA	1	NA	1
comp1221708_c0_seq1.m.516742	No hits	174	-	-	-	-	complete	-	-						0	0.104748	0	0	0	0.923331	1	NA	1	0.130097	1	-0.141672	1
comp1222_c0_seq1.m.1290	dna excision repair protein haywire-like	192	1.9e-23	0.777	-	-	complete	-	-						0	0	0	0	0.114086	NA	1	-0.805398	1	NA	1	NA	1
comp1222046_c0_seq1.m.516744	No hits	156	-	-	-	-	complete	-	-						0.0495921	0.0523738	0	0	0	0.528215	1	NA	1	0.00254138	1	-0.0739841	1
comp12244_c0_seq1.m.6254	PREDICTED: uncharacterized protein LOC105562481	225	1.8e-15	0.79	-	-	5prime partial	-	-						0.141583	0	0	0.0352391	0.0473653	-0.519285	1	-0.34796	1	-0.358175	1	NA	1
comp12255225_c0_seq1.m.559440	No hits	282	-	-	-	-	internal	-	-						0	0	0.0612185	0	0	NA	1	0.46989	1	NA	1	0.0836932	1
comp12255693_c0_seq1.m.559443	No hits	255	-	-	-	-	internal	-	-						0	0	0	0.0333846	0	-0.515527	1	NA	1	NA	1	NA	1
comp12258_c0_seq1.m.6255	No hits	249	-	-	-	-	5prime partial	-	-						0	0	0.0800532	0	0.0647277	NA	1	0.0816108	1	NA	1	0.111172	1
comp12262837_c0_seq1.m.559445	No hits	195	-	-	-	-	5prime partial	-	-						0	0	0	0	0	NA	1	NA	1	NA	1	NA	1
comp1228283_c0_seq1.m.516755	PREDICTED: uncharacterized protein LOC105678217	972	2.9e-35	0.47	-	-	complete	-	-						0	0.0366855	0.0612185	0.629177	0.150292	-3.3644	0.0222741	-0.781026	1	0.0470213	1	0.0434497	1
comp12284_c0_seq1.m.6258	acc1p	249	1.7e-46	1	C:mitochondrion; C:endoplasmic reticulum membrane; F:acetyl-CoA carboxylase activity; F:biotin carboxylase activity; F:ATP binding; F:metal ion binding; P:protein import into nucleus; P:nuclear envelope organization; P:long-chain fatty acid biosynthetic process; P:malonyl-CoA biosynthetic process	EC:6.4.1.2; EC:6.3.4.14	5prime partial	-	-						0	0.0366855	0.240159	0	0	0.372662	1	1.50272	1	0.0470213	1	0.266947	1
comp1229998_c0_seq1.m.516757	No hits	288	-	-	-	-	internal	-	-						0	0	0	0	0.0724122	NA	1	-0.56746	1	NA	1	NA	1
comp12315_c0_seq1.m.6262	l-lactate dehydrogenase a-like 6a	435	7.6e-94	0.92	C:cytoplasm; F:L-lactate dehydrogenase activity; P:carbohydrate metabolic process; P:carboxylic acid metabolic process; P:oxidation-reduction process	EC:1.1.1.27	internal	lactate/malate dehydrogenase, NAD binding domain	-						0	0.263012	0	0	0.0758869	2.56601	1	-1.24911	1	0.852162	1	-0.956244	1
comp1232534_c0_seq1.m.516761	No hits	189	-	-	-	-	5prime partial	-	-						0.0279883	0.110057	0.0316366	0.0385938	0.0285216	0.403755	1	0.064748	1	0.126618	1	-0.130345	1
comp1233186_c0_seq1.m.516762	No hits	207	-	-	-	-	internal	-	-						0.0495921	0	0.0632732	0	0	NA	1	0.523166	1	-0.0673752	1	0.0924725	1
comp12359_c0_seq1.m.6267	No hits	213	-	-	-	-	3prime partial	-	-						0	0	0.236181	0	0	NA	1	3.35144	1	NA	1	0.95674	1
comp1237_c0_seq1.m.1296	No hits	177	-	-	-	-	5prime partial	-	-						0	0	0.0800532	0.0352391	0.0285216	-0.519285	1	0.439824	1	NA	1	0.111172	1
comp1238_c0_seq1.m.1299	No hits	345	-	-	-	-	complete	-	-						0	0	0	0	0.398278	NA	1	-3.01712	1	NA	1	NA	1
comp12382_c0_seq1.m.6275	No hits	165	-	-	-	-	complete	-	-						0	0	0	0	0	NA	1	NA	1	NA	1	NA	1
comp1239_c1_seq1.m.1305	PREDICTED: uncharacterized protein LOC105560067 isoform X1	861	5.3e-59	0.5786	-	-	complete	-	-						0.169571	0.0366855	0.0949099	0.369085	0.112093	-2.2715	0.217533	-0.00940855	1	-0.310514	1	0.11356	1
comp1240086_c0_seq1.m.516767	No hits	168	-	-	-	-	complete	-	-						0	0.0523738	0	0	0	0.528215	1	NA	1	0.0692462	1	-0.0739841	1
comp12415_c0_seq1.m.6276	No hits	195	-	-	-	-	3prime partial	-	-						0.0991842	0	0	0	0	NA	1	NA	1	-0.129102	1	NA	1
comp1242981_c0_seq1.m.516770	No hits	348	-	-	-	-	internal	-	-						0.113595	0	0.0316366	0.135393	0.189461	-2.00082	1	-0.913985	1	-0.137534	1	0.045372	1
comp1242981_c0_seq1.m.516772	No hits	153	-	-	-	-	complete	-	-						0.113595	0	0	0	0	NA	1	NA	1	-0.137534	1	NA	1
comp12474506_c0_seq1.m.559457	No hits	204	-	-	-	-	internal	-	-						0	0	0	0	0.0473653	NA	1	-0.34796	1	NA	1	NA	1
comp12491161_c0_seq1.m.559459	No hits	159	-	-	-	-	5prime partial	-	-						0.0495921	0	0	0	0	NA	1	NA	1	-0.0673752	1	NA	1
comp1250308_c0_seq1.m.516780	No hits	177	-	-	-	-	5prime partial	-	-						0	0	0	0.0667691	0	-0.917925	1	NA	1	NA	1	NA	1
comp1250896_c0_seq1.m.516781	No hits	264	-	-	-	-	5prime partial	-	-						0.0775804	0.315588	0.0316366	0.0719784	0.0570432	1.15682	0.559572	-0.20517	1	0.534793	1	-0.630626	1
comp12517121_c0_seq1.m.559466	60s ribosomal protein l4	219	1.5e-36	0.93	C:ribosome; F:structural constituent of ribosome; P:translation	-	internal	Ribosomal protein L4/L1 family	-						0	0	0	0	0	NA	1	NA	1	NA	1	NA	1
comp125186_c0_seq1.m.514604	No hits	282	-	-	-	-	internal	-	-						0	0	0.0612185	0.0333846	0.0947306	-0.515527	1	-0.219618	1	NA	1	0.0836932	1
comp12545_c0_seq1.m.6295	No hits	147	-	-	-	-	5prime partial	-	-						0	0.0366855	0	0.0385938	0.0570432	-0.127756	1	-0.427271	1	0.0470213	1	-0.0495111	1
comp12555_c0_seq1.m.6296	No hits	378	-	-	-	-	3prime partial	-	-						0	0	0	0	0.112093	NA	1	-2.19931	1	NA	1	NA	1
comp1258_c0_seq1.m.1312	No hits	249	-	-	-	-	complete	-	-						0	0.178119	0.0800532	0.0333846	0.0835714	0.938107	1	-0.0733789	1	0.41723	1	-0.233435	1
comp12589_c0_seq1.m.6301	No hits	222	-	-	-	-	5prime partial	-	-						0	0	0	0.0385938	0.123252	-0.526589	1	-1.68144	1	NA	1	NA	1
comp12597_c0_seq1.m.6302	No hits	258	-	-	-	-	internal	-	-						0	0	0	0	0.180295	NA	1	-2.12205	1	NA	1	NA	1
comp1260_c0_seq1.m.1318	No hits	177	-	-	-	-	3prime partial	-	-						0	0	0.160106	0.0686237	0	-1.32759	1	1.12791	1	NA	1	0.203019	1
comp1260149_c0_seq1.m.516789	nose resistant to fluoxetine protein 6-like	780	2.2e-87	0.7085	-	-	complete	-	-						0	0	0	0.0686237	0.338272	-1.32759	1	-3.52464	1	NA	1	NA	1
comp1262670_c0_seq1.m.516797	No hits	225	-	-	-	-	internal	-	-						0.0775804	0	0.0612185	0.105363	0.0285216	-1.71535	1	0.289755	1	-0.250714	1	0.0836932	1
comp12634_c0_seq1.m.6312	No hits	192	-	-	-	-	complete	-	-						0.0839648	0	0	0	0	NA	1	NA	1	-0.113486	1	NA	1
comp1263449_c0_seq1.m.516803	No hits	297	-	-	-	-	5prime partial	-	-						0	0	0	0	0	NA	1	NA	1	NA	1	NA	1
comp1263550_c0_seq1.m.516809	No hits	324	-	-	-	-	complete	-	-						0	0	0	0.0352391	0.0758869	-0.519285	1	-1.24911	1	NA	1	NA	1
comp1263550_c0_seq1.m.516813	No hits	204	-	-	-	-	5prime partial	-	-						0	0	0	0.100154	0.104408	-1.23364	1	-1.54772	1	NA	1	NA	1
comp1263601_c0_seq1.m.516815	No hits	297	-	-	-	-	5prime partial	-	-						0	0	0.154074	0.0352391	0.0285216	-0.519285	1	1.28356	1	NA	1	0.431961	1
comp1264_c0_seq1.m.1320	No hits	279	-	-	-	-	complete	-	-						0.113595	0.0366855	0	0	0.0362061	0.372662	1	-0.287012	1	-0.103692	1	-0.0495111	1
comp1264811_c0_seq1.m.516819	No hits	468	-	-	-	-	complete	-	-						0	0	0	0.0333846	0.170617	-0.515527	1	-1.99315	1	NA	1	NA	1
comp1265155_c0_seq1.m.516827	No hits	189	-	-	-	-	complete	-	-						0	0.211781	0	0	0.0758869	2.04963	1	-1.24911	1	0.487828	1	-0.541811	1
comp1265155_c0_seq1.m.516829	No hits	171	-	-	-	-	3prime partial	-	-						0	0.0712879	0	0	0	1.02843	1	NA	1	0.216113	1	-0.234911	1
comp1265726_c0_seq1.m.516836	No hits	180	-	-	-	-	complete	-	-						0.127172	0.0869762	0.0316366	0	0	1.17065	1	0.256979	1	-0.145163	1	-0.172174	1
comp1265736_c0_seq1.m.516837	thap domain-containing protein partial	474	1.4e-34	0.611	-	-	complete	Transposase protein	-						0.467957	0.107973	0.251038	0.0352391	0.0724122	0.536667	1	1.10647	1	-0.681568	1	0.378841	1
comp1266513_c0_seq1.m.516839	No hits	228	-	-	-	-	complete	-	-						0	0	0.0632732	0.100154	0.104408	-1.23364	1	-0.28045	1	NA	1	0.0924725	1
comp1266687_c0_seq1.m.516842	No hits	159	-	-	-	-	complete	-	-						0.22719	0	0	0	0.0758869	NA	1	-1.24911	1	-0.234201	1	NA	1
comp1267219_c0_seq1.m.516849	isoaspartyl peptidase l-asparaginase-like	264	1.2e-27	0.7659	F:hydrolase activity; P:metabolic process	-	complete	-	-						0.0495921	0.141433	0.183655	0.261593	0.0647277	-1.00858	0.592292	0.792743	1	0.20991	1	0.0601142	1
comp1267219_c0_seq1.m.516850	isoaspartyl peptidase l-asparaginase-like	255	9.8e-46	0.8495	F:hydrolase activity; P:metabolic process	-	complete	Asparaginase	-						0.141583	0	0	0.102008	0.0758869	-1.71085	1	-1.24911	1	-0.358175	1	NA	1
comp1267219_c0_seq1.m.516853	isoaspartyl peptidase l-asparaginase-like	177	3.5e-17	0.8514	F:hydrolase activity; P:metabolic process	-	complete	-	-						0	0	0	0.182551	0.0362061	-2.29636	1	-0.287012	1	NA	1	NA	1
comp1267219_c0_seq1.m.516856	isoaspartyl peptidase l-asparaginase-like	156	1.1e-23	0.9035	F:hydrolase activity; P:metabolic process	-	complete	-	-						0.0991842	0	0	0.0385938	0	-0.526589	1	NA	1	-0.129102	1	NA	1
comp1267287_c0_seq1.m.516858	No hits	474	-	-	-	-	complete	-	-						0	0	0.0632732	0.221499	0.169136	-2.51935	1	-0.814026	1	NA	1	0.0924725	1
comp1267538_c0_seq1.m.516860	No hits	384	-	-	-	-	complete	-	-						0	0	0.253093	0.173987	0.151774	-2.61111	1	0.56428	1	NA	1	0.305917	1
comp1268228_c0_seq1.m.516863	No hits	159	-	-	-	-	complete	-	-						0.0279883	0.104748	0.244874	0	0.0285216	0.923331	1	1.24179	1	0.119673	1	0.138104	1
comp1268425_c0_seq1.m.516864	No hits	360	-	-	-	-	complete	-	-						0	0.0346024	0	0	0.0647277	0.37766	1	-1.1656	1	0.0471719	1	-0.050052	1
comp1268425_c0_seq1.m.516865	No hits	273	-	-	-	-	3prime partial	-	-						0	0	0	0	0.0758869	NA	1	-1.24911	1	NA	1	NA	1
comp1268472_c0_seq1.m.516868	No hits	210	-	-	-	-	complete	-	-						0	0	0	0	0	NA	1	NA	1	NA	1	NA	1
comp1269553_c0_seq1.m.516871	No hits	246	-	-	-	-	5prime partial	-	-						0.113595	0.16243	0.0632732	0	0	1.69665	1	0.523166	1	0.12702	1	-0.214193	1
comp1269682_c0_seq1.m.516873	No hits	153	-	-	-	-	3prime partial	-	-						0.111953	0	0	0	0	NA	1	NA	1	-0.146863	1	NA	1
comp1270_c0_seq1.m.1324	No hits	333	-	-	-	-	complete	-	-						0	0	0	0.0352391	0.0362061	-0.519285	1	-0.287012	1	NA	1	NA	1
comp1270_c1_seq1.m.1328	No hits	204	-	-	-	-	5prime partial	-	-						0	0	0	0	0.112093	NA	1	-2.19931	1	NA	1	NA	1
comp1272161_c0_seq1.m.516886	No hits	201	-	-	-	-	3prime partial	-	-						0.225548	0.125745	0.0632732	0	0	1.46223	1	0.523166	1	-0.218768	1	-0.139611	1
comp1272954_c0_seq1.m.516890	No hits	195	-	-	-	-	5prime partial	-	-						0	0	0.857058	0	0	NA	1	2.91272	0.296937	NA	1	0.58869	1
comp127322_c0_seq1.m.514611	No hits	147	-	-	-	-	5prime partial	-	-						0.0279883	0.0869762	0.141272	0.107217	0.151774	-0.522809	1	-0.110074	1	0.166871	1	0.136454	1
comp12754_c0_seq1.m.6324	odorant receptor 22c-like	471	4.4e-61	0.702	F:odorant binding; F:olfactory receptor activity; P:sensory perception of smell; C:membrane; P:detection of chemical stimulus involved in sensory perception of smell	-	internal	-	-						0	0	0	0	0.100934	NA	1	-1.56419	1	NA	1	NA	1
comp1276274_c0_seq1.m.516902	No hits	189	-	-	-	-	complete	-	-						0	0	0.0316366	0	0	NA	1	0.256979	1	NA	1	0.045372	1
comp1277049_c0_seq1.m.516908	No hits	201	-	-	-	-	5prime partial	-	-						0	0.0523738	0	0.0333846	0	0.0145314	1	NA	1	0.0692462	1	-0.0739841	1
comp1278456_c0_seq1.m.516910	No hits	279	-	-	-	-	5prime partial	-	-						0.111953	0.278903	0.394233	0	0.0473653	2.28835	1	2.33431	0.345164	0.242285	1	0.136503	1
comp1278623_c0_seq1.m.516913	bel12-ag transposon polyprotein	912	3.1e-174	0.8685	F:nucleic acid binding; P:DNA integration	-	5prime partial	Integrase core domain	-						0	0.0346024	0.22338	0.115781	0.29387	-0.769944	1	-0.258787	0.938743	0.0471719	1	0.460694	1
comp12790_c0_seq1.m.6326	No hits	183	-	-	-	-	3prime partial	-	-						0	0	0	0	0.0362061	NA	1	-0.287012	1	NA	1	NA	1
comp12795899_c0_seq1.m.559489	transposase domain-containing protein	258	1.6e-45	0.732	-	-	internal	-	-						0	0	0	0.0352391	0.0473653	-0.519285	1	-0.34796	1	NA	1	NA	1
comp1280_c0_seq1.m.1338	odorant receptor 13a-like	627	2.3e-99	0.82	C:plasma membrane; C:integral component of membrane; F:olfactory receptor activity; F:odorant binding; P:signal transduction; P:detection of chemical stimulus involved in sensory perception of smell	-	5prime partial	7tm Odorant receptor	-						0	0	0	0	0.224186	NA	1	-3.02447	1	NA	1	NA	1
comp1280015_c0_seq1.m.516917	histone-lysine n-methyltransferase setmar-like	156	6.9e-10	0.725	-	-	5prime partial	-	-						0	0	0	0.0667691	0	-0.917925	1	NA	1	NA	1	NA	1
comp1281042_c0_seq1.m.516924	No hits	216	-	-	-	-	internal	-	-						0	0	0	0.400615	0	-2.6322	0.159109	NA	1	NA	1	NA	1
comp128233_c0_seq1.m.514612	No hits	663	-	-	-	-	3prime partial	-	YES						1.21887	2.09812	3.52362	0.948975	2.34701	0.621495	0.476338	0.592914	0.498192	0.545148	1	0.622096	0.888145
comp128233_c0_seq1.m.514613	No hits	633	-	-	-	-	5prime partial	-	-						0.514266	0.191724	0.154074	0.272286	0	-0.725973	0.728795	2.13928	1	-0.631437	1	-0.0977259	1
comp1282452_c0_seq1.m.516926	No hits	243	-	-	-	-	3prime partial	-	-						0	0.140493	0.0612185	0.0719784	0	0.350613	1	0.46989	1	0.360749	1	-0.226485	1
comp12836_c0_seq1.m.6329	pogo transposable element with krab partial	384	3.7e-47	0.7275	F:nucleic acid binding	-	5prime partial	Tc5 transposase C-terminal domain	YES						0	0	0.122437	0.105363	0.216501	-1.71535	1	-0.642564	1	NA	1	0.159616	1
comp1284853_c0_seq1.m.516933	No hits	219	-	-	-	-	5prime partial	-	-						0	0.0366855	0.154074	0	0	0.372662	1	2.13928	1	0.0470213	1	0.322603	1
comp1287095_c0_seq1.m.516936	No hits	279	-	-	-	-	5prime partial	-	-						0.0991842	0.157121	0.0949099	0.0704783	0	0.277687	1	0.76409	1	0.063718	1	-0.0720727	1
comp1287923_c0_seq1.m.516942	No hits	183	-	-	-	-	5prime partial	-	-						0	0.0346024	0.0949099	0.0352391	0.0932492	-0.117381	1	0.0810685	1	0.0471719	1	0.112766	1
comp1288598_c0_seq1.m.516947	No hits	198	-	-	-	-	3prime partial	-	-						0.0495921	0	0.143326	0	0	NA	1	2.10858	1	-0.0673752	1	0.421578	1
comp1289_c1_seq1.m.1347	No hits	270	-	-	-	-	5prime partial	-	-						0	0.0366855	0.124492	0	0.0947306	0.372662	1	0.299402	1	0.0470213	1	0.272955	1
comp1289190_c0_seq1.m.516951	No hits	465	-	-	-	-	5prime partial	-	-						0	0	0	0.0333846	0.100934	-0.515527	1	-1.56419	1	NA	1	NA	1
comp12896_c0_seq1.m.6341	transposase domain-containing protein	255	7.5e-47	0.646	-	-	internal	-	-						0	0	0	0.0333846	0.0570432	-0.515527	1	-0.427271	1	NA	1	NA	1
comp12906050_c0_seq1.m.559500	dead deah box helicase	159	2.7e-12	0.89	F:nucleic acid binding; F:helicase activity; F:ATP binding; P:metabolic process	-	5prime partial	-	-						0	0	0	0	0	NA	1	NA	1	NA	1	NA	1
comp1293879_c0_seq1.m.516968	No hits	249	-	-	-	-	complete	-	-						0	0	0	0.0333846	0.104408	-0.515527	1	-1.54772	1	NA	1	NA	1
comp1294265_c0_seq1.m.516969	No hits	204	-	-	-	-	5prime partial	-	-						0	0	0	0.133538	0.0473653	-1.49005	1	-0.34796	1	NA	1	NA	1
comp1295_c0_seq1.m.1356	No hits	198	-	-	-	-	5prime partial	-	-						0.0775804	0.158264	0	0	0	2.03443	1	NA	1	0.279443	1	-0.701812	1
comp12955_c0_seq1.m.6349	transposable element tcb1 partial	300	1.6e-19	0.6095	P:DNA integration; P:transposition DNA-mediated; F:DNA binding	-	3prime partial	DDE superfamily endonuclease	-						0	0	0	0.0352391	0.18103	-0.519285	1	-1.19775	1	NA	1	NA	1
comp1296_c0_seq1.m.1357	odorant receptor 13a-like	678	8.6e-117	0.669	C:membrane; F:olfactory receptor activity; F:odorant binding; P:sensory perception of smell; P:response to stimulus	-	internal	7tm Odorant receptor	-						0	0	0	0.0686237	0.0362061	-1.32759	1	-0.287012	1	NA	1	NA	1
comp1296323_c0_seq1.m.516978	No hits	213	-	-	-	-	internal	-	-						0	0	0	0.0352391	0.199139	-0.519285	1	-2.20874	1	NA	1	NA	1
comp12976_c0_seq1.m.6359	No hits	249	-	-	-	-	3prime partial	-	-						0	0.0366855	0	0	0	0.372662	1	NA	1	0.0470213	1	-0.0495111	1
comp12978_c0_seq1.m.6361	No hits	306	-	-	-	-	complete	-	-						0.0279883	0.16243	0.0316366	0.0704783	0.0932492	0.372126	1	-0.692755	1	0.323757	1	-0.344082	1
comp1299117_c0_seq1.m.516980	No hits	174	-	-	-	-	complete	-	-						0.0839648	0.073371	0	0.0333846	0.0570432	0.183943	1	-0.427271	1	-0.0246588	1	-0.0993546	1
comp1299603_c0_seq1.m.516981	No hits	228	-	-	-	-	internal	-	-						0.0839648	0.107973	0.356564	0	0.0835714	1.35336	1	1.66333	1	0.0357037	1	0.621834	1
comp130_c0_seq1.m.157	No hits	240	-	-	-	-	internal	-	-						0	0	0.0800532	0.0333846	0.0855647	-0.515527	1	-0.0497937	1	NA	1	0.111172	1
comp1300_c0_seq1.m.1362	No hits	258	-	-	-	-	5prime partial	-	-						0.0279883	0.0366855	0	0.0385938	0	-0.127756	1	NA	1	0.0117795	1	-0.0495111	1
comp1301_c0_seq1.m.1367	No hits	150	-	-	-	-	5prime partial	-	-						0	0	0	0	0	NA	1	NA	1	NA	1	NA	1
comp13010566_c0_seq1.m.559514	No hits	171	-	-	-	-	5prime partial	-	-						0	0	0	0.0385938	0	-0.526589	1	NA	1	NA	1	NA	1
comp1301344_c0_seq1.m.516983	map microtubule affinity-regulating kinase 3-like	357	1.1e-23	0.9595	C:ribosome; F:structural constituent of ribosome; F:protein kinase activity; F:ATP binding; P:translation; P:protein phosphorylation	-	complete	Protein kinase domain	-						0	0	0	0.328716	0.23187	-3.36643	0.0543114	-3.01592	1	NA	1	NA	1
comp13018854_c0_seq1.m.559518	No hits	258	-	-	-	-	internal	-	-						0	0	0	0	0.108618	NA	1	-0.809255	1	NA	1	NA	1
comp1303_c0_seq1.m.1368	No hits	255	-	-	-	-	internal	-	-						0	0	0	0.0385938	0.0285216	-0.526589	1	-0.20938	1	NA	1	NA	1
comp13032271_c0_seq1.m.559532	No hits	228	-	-	-	-	internal	-	-						0	0	0	0	0.0947306	NA	1	-0.670329	1	NA	1	NA	1
comp1304_c0_seq1.m.1374	No hits	162	-	-	-	-	complete	-	-						0	0	0	0.0385938	0	-0.526589	1	NA	1	NA	1	NA	1
comp13048776_c0_seq1.m.559547	No hits	228	-	-	-	-	internal	-	-						0	0	0	0	0	NA	1	NA	1	NA	1	NA	1
comp13050668_c0_seq1.m.559549	No hits	165	-	-	-	-	3prime partial	-	-						0	0	0	0	0	NA	1	NA	1	NA	1	NA	1
comp13066232_c0_seq1.m.559561	No hits	174	-	-	-	-	5prime partial	-	-						0	0	0.0800532	0	0	NA	1	0.632041	1	NA	1	0.111172	1
comp130710_c0_seq1.m.514617	alpha-tocopherol transfer	939	0	0.874	C:intracellular; F:transporter activity; P:transport	-	5prime partial	CRAL/TRIO domain	-						0	0	0.0800532	0.752377	1.47013	-4.6057	0.00279178	-3.9007	0.0243111	NA	1	0.111172	1
comp13083767_c0_seq1.m.559576	No hits	159	-	-	-	-	5prime partial	-	-						0	0	0	0	0	NA	1	NA	1	NA	1	NA	1
comp1309_c0_seq1.m.1378	hypothetical protein EAG_02460	567	3.1e-41	0.74	-	-	3prime partial	-	-						0.30477	0.0366855	0.191743	0.102008	0.0473653	-0.960196	1	1.19868	1	-0.670254	1	0.384583	1
comp13090_c0_seq1.m.6373	No hits	249	-	-	-	-	internal	-	-						0	0	0	0	0	NA	1	NA	1	NA	1	NA	1
comp13092_c0_seq1.m.6377	No hits	165	-	-	-	-	5prime partial	-	-						0	0	0	0.0333846	0.0855647	-0.515527	1	-0.626168	1	NA	1	NA	1
comp1309372_c0_seq1.m.516996	hsp26p	159	3.7e-28	0.994	C:nucleus; C:mitochondrion; C:cytoplasmic stress granule; F:mRNA binding; F:unfolded protein binding; P:protein folding; P:cellular response to heat	-	5prime partial	Hsp20/alpha crystallin family	-						0	0	0.183655	0	0	NA	1	1.21804	1	NA	1	0.223137	1
comp1309484_c0_seq1.m.516997	No hits	417	-	-	-	-	5prime partial	-	-						0	0.0366855	0	0.0719784	0.0285216	-0.623132	1	-0.20938	1	0.0470213	1	-0.0495111	1
comp1311659_c0_seq1.m.517002	No hits	204	-	-	-	-	5prime partial	-	-						0.0559765	0	0	0.0333846	0.13714	-0.515527	1	-1.86002	1	-0.0773372	1	NA	1
comp13119948_c0_seq1.m.559598	No hits	195	-	-	-	-	5prime partial	-	-						0	0	0	0	0	NA	1	NA	1	NA	1	NA	1
comp13128476_c0_seq1.m.559619	No hits	159	-	-	-	-	5prime partial	-	-						0	0	0	0	0	NA	1	NA	1	NA	1	NA	1
comp1313062_c0_seq1.m.517008	No hits	180	-	-	-	-	5prime partial	-	-						0	0	0.0316366	0.0667691	0.0758869	-0.917925	1	-0.47606	1	NA	1	0.045372	1
comp1315896_c0_seq1.m.517014	No hits	198	-	-	-	-	5prime partial	-	-						1.95003	2.32673	2.99874	2.58593	5.08524	-0.588213	0.388998	-0.763384	0.348616	0.287528	1	0.260128	0.999964
comp13163_c0_seq1.m.6398	golgin subfamily a member 6-like protein 6	201	3.9e-13	0.6825	-	-	3prime partial	-	-						0	0	0.0632732	0.0352391	0.0473653	-0.519285	1	0.193031	1	NA	1	0.0924725	1
comp13168_c0_seq1.m.6400	serine arginine-rich splicing factor rs2z32-like	207	9.6e-12	0.645	F:nucleic acid binding; F:zinc ion binding	-	internal	-	-						0	0	0.0632732	0	0	NA	1	0.523166	1	NA	1	0.0924725	1
comp13182003_c0_seq1.m.559657	No hits	171	-	-	-	-	3prime partial	-	-						0	0	0	0	0	NA	1	NA	1	NA	1	NA	1
comp13185_c0_seq1.m.6405	No hits	219	-	-	-	-	complete	-	-						0	0	0	0	0.0947306	NA	1	-0.670329	1	NA	1	NA	1
comp13186_c0_seq1.m.6407	hepatocellular carcinoma-associated antigen hca25b	192	9.4e-39	0.984	-	-	3prime partial	-	-						0.0559765	0.0366855	0	0	0	0.372662	1	NA	1	-0.0436243	1	-0.0495111	1
comp13203718_c0_seq1.m.559675	retrovirus-related pol polyprotein from transposon tnt 1-94	204	4.5e-21	0.7765	F:nucleic acid binding; F:zinc ion binding; P:DNA integration	-	internal	-	-						0	0	0.0800532	0	0.0362061	NA	1	0.332894	1	NA	1	0.111172	1
comp1320428_c0_seq1.m.517022	No hits	168	-	-	-	-	complete	-	-						0	0	0.0612185	0	0	NA	1	0.46989	1	NA	1	0.0836932	1
comp13207436_c0_seq1.m.559678	tim9-tim10 complex subunit tim10	207	6.7e-31	0.8095	C:nucleus; C:cytosol; C:mitochondrial intermembrane space protein transporter complex; F:phospholipid binding; F:protein transporter activity; F:metal ion binding; P:protein import into mitochondrial inner membrane	-	internal	Tim10/DDP family zinc finger	-						0	0	0	0	0	NA	1	NA	1	NA	1	NA	1
comp1322_c0_seq1.m.1390	No hits	216	-	-	-	-	5prime partial	-	-						0	0	0	0	0	NA	1	NA	1	NA	1	NA	1
comp1322966_c0_seq1.m.517024	No hits	378	-	-	-	-	complete	-	-						0.176765	0.123662	0.253093	0	0	1.76588	1	1.6412	1	-0.191637	1	0.328776	1
comp1323214_c0_seq1.m.517029	homeobox protein nkx- -like	816	4.4e-163	0.93	C:nucleus; F:sequence-specific DNA binding; P:regulation of transcription DNA-templated	-	internal	Homeobox domain	-						0	0	0	0.0719784	0.414159	-1.33364	1	-3.77537	1	NA	1	NA	1
comp1324447_c0_seq1.m.517039	No hits	189	-	-	-	-	5prime partial	-	-						0	0.110057	0.0632732	0.0385938	0.0758869	0.403755	1	-0.0201691	1	0.133353	1	-0.0635855	1
comp13245971_c0_seq1.m.559707	No hits	174	-	-	-	-	5prime partial	-	-						0	0	0	0	0	NA	1	NA	1	NA	1	NA	1
comp1325_c1_seq1.m.1394	PREDICTED: uncharacterized protein LOC105153701	735	4.2e-35	0.6233	-	-	3prime partial	-	-						0	0.157121	0.0612185	0.102008	0.369756	0.0270041	0.991036	-1.64527	1	0.180195	1	-0.140463	1
comp13255165_c0_seq1.m.559715	No hits	201	-	-	-	-	5prime partial	-	-						0	0.0366855	0	0	0	0.372662	1	NA	1	0.0470213	1	-0.0495111	1
comp13259_c0_seq1.m.6419	No hits	342	-	-	-	-	complete	-	-						0.113595	0	0.126546	0.0352391	0.0647277	-0.519285	1	0.591276	1	-0.137534	1	0.176161	1
comp13259351_c0_seq1.m.559718	No hits	150	-	-	-	-	5prime partial	-	-						0	0	0	0	0	NA	1	NA	1	NA	1	NA	1
comp1326_c0_seq1.m.1397	No hits	159	-	-	-	-	complete	-	-						0	0	0	0	0	NA	1	NA	1	NA	1	NA	1
comp13260_c0_seq1.m.6427	No hits	147	-	-	-	-	complete	-	-						0.0495921	0.0523738	0.0316366	0	0.0473653	0.528215	1	-0.100433	1	0.00254138	1	-0.0369416	1
comp13275_c0_seq1.m.6429	No hits	279	-	-	-	-	5prime partial	-	-						0.0495921	0.141433	0.183655	0	0	1.56186	1	1.21804	1	0.20991	1	0.0601142	1
comp13275_c0_seq1.m.6430	kda protein in nof-fb transposable partial	231	2.8e-10	0.6	-	-	complete	-	-						0.0279883	0	0.0800532	0	0.0285216	NA	1	0.439824	1	-0.0379229	1	0.111172	1
comp1327895_c0_seq1.m.517042	No hits	288	-	-	-	-	complete	-	-						0	0.0890593	0	0.102008	0	-0.469159	1	NA	1	0.249311	1	-0.273367	1
comp1329_c1_seq1.m.1416	No hits	300	-	-	-	-	complete	-	-						0	0	0.11169	0	0.262385	NA	1	-1.05218	1	NA	1	0.342766	1
comp13298465_c0_seq1.m.559735	No hits	282	-	-	-	-	5prime partial	-	-						0	0	0	0.0333846	0	-0.515527	1	NA	1	NA	1	NA	1
comp1330_c0_seq1.m.1420	reverse transcriptase	261	1.1e-24	0.711	F:catalytic activity; F:metal ion binding; P:mitotic cell cycle; P:syncytium formation by plasma membrane fusion; P:DNA metabolic process; P:synaptic transmission cholinergic; P:embryo development ending in birth or egg hatching; P:body morphogenesis	-	complete	Reverse transcriptase (RNA-dependent DNA polymerase)	-						0	0	0.122437	0	0.0855647	NA	1	0.180348	1	NA	1	0.159616	1
comp1330_c0_seq1.m.1421	No hits	156	-	-	-	-	5prime partial	-	-						0	0.073371	0	0	0	0.685889	1	NA	1	0.0929926	1	-0.0993546	1
comp1330197_c0_seq1.m.517046	No hits	225	-	-	-	-	internal	-	-						0	0	0	0.0385938	0.0758869	-0.526589	1	-1.24911	1	NA	1	NA	1
comp13312461_c0_seq1.m.559741	glycerol-3-phosphate mitochondrial	213	6.1e-41	0.9575	C:glycerol-3-phosphate dehydrogenase complex; C:integral component of mitochondrial outer membrane; F:sn-glycerol-3-phosphate:ubiquinone-8 oxidoreductase activity; P:replicative cell aging; P:glycerol metabolic process; P:glycerol-3-phosphate metabolic process; P:NADH oxidation	EC:1.1.5.3	internal	C-terminal domain of alpha-glycerophosphate oxidase	-						0	0	0	0	0	NA	1	NA	1	NA	1	NA	1
comp13315_c0_seq1.m.6436	No hits	231	-	-	-	-	internal	-	-						0.0991842	0	0.126546	0	0	NA	1	0.98135	1	-0.129102	1	0.176161	1
comp13327_c0_seq1.m.6438	No hits	387	-	-	-	-	internal	-	-						0	0.0366855	0	0.0333846	0.236826	-0.118886	1	-1.35464	1	0.0470213	1	-0.0495111	1
comp13338766_c0_seq1.m.559760	No hits	237	-	-	-	-	internal	-	-						0	0	0	0	0	NA	1	NA	1	NA	1	NA	1
comp13342872_c0_seq1.m.559764	No hits	210	-	-	-	-	5prime partial	-	-						0	0	0	0	0.0473653	NA	1	-0.34796	1	NA	1	NA	1
comp1334379_c0_seq1.m.517054	No hits	285	-	-	-	-	complete	-	-						0.0495921	0	0.28473	0	0	NA	1	1.77	1	-0.0673752	1	0.332636	1
comp13347551_c0_seq1.m.559770	gag-pol polyprotein precursor	225	1.9e-26	0.815	F:nucleic acid binding; P:DNA integration	-	internal	-	YES						0.0991842	0	0	0	0	NA	1	NA	1	-0.129102	1	NA	1
comp1335_c0_seq1.m.1423	No hits	201	-	-	-	-	5prime partial	-	-						0	0.0869762	0	0.0333846	0.151774	0.365042	1	-1.92678	1	0.249516	1	-0.274164	1
comp1336726_c0_seq1.m.517060	No hits	153	-	-	-	-	5prime partial	-	-						0.0279883	0	0.160106	0.0352391	0.0473653	-0.519285	1	0.695673	1	-0.0379229	1	0.203019	1
comp1336781_c0_seq1.m.517061	gag-pol polyprotein	306	1.6e-09	0.7321	-	-	internal	-	-						0	0	0.156128	0.0352391	0.50194	-0.519285	1	-1.33085	0.519011	NA	1	0.452609	1
comp1338_c0_seq1.m.1424	No hits	258	-	-	-	-	5prime partial	-	-						0	0	0	0	0.0947306	NA	1	-0.670329	1	NA	1	NA	1
comp1338973_c0_seq1.m.517078	No hits	321	-	-	-	-	internal	-	-						0.296744	0.142576	0.434694	0	0	1.63605	1	3.55658	1	-0.378353	1	0.574948	1
comp1339136_c0_seq1.m.517081	No hits	225	-	-	-	-	5prime partial	-	-						0	0.0366855	0.160106	0.0333846	0	-0.118886	1	1.12791	1	0.0470213	1	0.184054	1
comp13392_c0_seq2.m.6450	No hits	198	-	-	-	-	complete	-	YES						0.113595	0	0.122437	0.0333846	0	-0.515527	1	0.885095	1	-0.137534	1	0.159616	1
comp1339783_c0_seq1.m.517088	No hits	162	-	-	-	-	complete	-	-						0	0	0.0632732	0.0385938	0.218495	-0.526589	1	-0.944011	1	NA	1	0.0924725	1
comp1339890_c0_seq1.m.517090	No hits	468	-	-	-	-	complete	-	-						0.0279883	0.0890593	0	0	0.312713	1.1666	1	-2.60204	1	0.166636	1	-0.273367	1
comp134_c1_seq1.m.171	No hits	246	-	-	-	-	5prime partial	-	-						0	0	0	0	0.0570432	NA	1	-0.427271	1	NA	1	NA	1
comp1340448_c0_seq1.m.517099	No hits	258	-	-	-	-	internal	-	-						0	0.158264	0.20249	0.0333846	0.0362061	0.992031	1	1.34041	1	0.626902	1	0.0716314	1
comp1340763_c0_seq1.m.517106	No hits	255	-	-	-	-	complete	-	-						0.0279883	0	0.0800532	0.0352391	0.0758869	-0.519285	1	0.012243	1	-0.0379229	1	0.111172	1
comp1340886_c0_seq1.m.517111	No hits	192	-	-	-	-	3prime partial	-	YES						0.0279883	0	0.0928551	0.147666	0.178302	-2.04684	1	-0.585181	1	-0.0379229	1	0.298986	1
comp1340892_c0_seq1.m.517112	No hits	246	-	-	-	-	5prime partial	-	-						0.155161	0.0692049	0	0.0667691	0.0473653	-0.158606	1	-0.34796	1	-0.195047	1	-0.100338	1
comp1341_c0_seq1.m.1432	No hits	198	-	-	-	-	complete	-	-						0	0.0346024	0	0	0.0473653	0.37766	1	-0.34796	1	0.0471719	1	-0.050052	1
comp1341358_c0_seq1.m.517117	No hits	285	-	-	-	-	complete	-	-						0	0	0.244874	0	0	NA	1	1.4921	1	NA	1	0.277467	1
comp1341367_c0_seq1.m.517120	No hits	231	-	-	-	-	internal	-	-						0	0.209495	0	0.137247	0	0.0326781	0.989312	NA	1	0.222528	1	-0.247743	1
comp1341517_c0_seq1.m.517124	No hits	186	-	-	-	-	complete	-	-						0.189533	0	0.0612185	0	0	NA	1	0.46989	1	-0.483901	1	0.0836932	1
comp1341599_c0_seq1.m.517125	No hits	387	-	-	-	-	5prime partial	-	-						0	0	0	0	0	NA	1	NA	1	NA	1	NA	1
comp1341759_c0_seq1.m.517128	No hits	147	-	-	-	-	complete	-	-						0	0	0	0	0.0473653	NA	1	-0.34796	1	NA	1	NA	1
comp13420_c0_seq1.m.6452	corticotropin-releasing factor-binding protein	456	1.1e-84	0.83	F:beta-catenin binding; P:Wnt signaling pathway	-	complete	Protein of unknown function (DUF1676)	-						0.0495921	0	0	0.147666	0.171129	-2.04684	1	-1.10991	1	-0.0673752	1	NA	1
comp1342385_c0_seq1.m.517135	No hits	213	-	-	-	-	complete	-	-						0	0	0	0.0333846	0	-0.515527	1	NA	1	NA	1	NA	1
comp1342541_c0_seq1.m.517136	No hits	300	-	-	-	-	3prime partial	-	-						0.169571	0.286092	0	0	0	2.66272	1	NA	1	0.346215	1	-1.00887	1
comp1342541_c0_seq1.m.517141	No hits	168	-	-	-	-	complete	-	-						0.105569	0.212721	0	0	0	2.33479	1	NA	1	0.288699	1	-0.846239	1
comp1342815_c0_seq1.m.517142	rcc1 and btb domain-containing protein 1	423	1.8e-21	0.609	-	-	complete	-	-						0	0.0712879	0	0.400615	0.0285216	-1.80389	0.346578	-0.20938	1	0.216113	1	-0.234911	1
comp1342871_c0_seq1.m.517146	No hits	366	-	-	-	-	complete	-	-						0	0	0	0	0	NA	1	NA	1	NA	1	NA	1
comp1342946_c0_seq1.m.517150	No hits	270	-	-	-	-	internal	-	-						0	0.0346024	0.253093	0.0352391	0	-0.117381	1	1.6412	1	0.0471719	1	0.304156	1
comp1342946_c0_seq1.m.517152	No hits	174	-	-	-	-	5prime partial	-	-						0	0	0.221325	0	0.0473653	NA	1	1.3102	1	NA	1	0.52774	1
comp1343654_c0_seq1.m.517154	No hits	168	-	-	-	-	complete	-	-						0	0	0.158183	0.103863	0	-1.71316	1	1.17346	1	NA	1	0.212833	1
comp13443_c0_seq1.m.6459	No hits	225	-	-	-	-	complete	-	-						0	0.0366855	0.126546	0	0.0473653	0.372662	1	0.597716	1	0.0470213	1	0.160522	1
comp13445_c0_seq1.m.6460	No hits	273	-	-	-	-	internal	-	-						0	0	0	0	0.0758869	NA	1	-1.24911	1	NA	1	NA	1
comp1344951_c0_seq1.m.517158	zinc finger protein rotund-like protein	357	1.6e-75	0.9478	-	-	3prime partial	-	-						0	0	0	0.102008	0.18798	-1.71085	1	-2.77525	1	NA	1	NA	1
comp1345_c0_seq1.m.1434	No hits	330	-	-	-	-	complete	-	-						0	0	0.244874	0	0.0362061	NA	1	1.09902	1	NA	1	0.277467	1
comp1345396_c0_seq1.m.517159	No hits	204	-	-	-	-	complete	-	-						0	0	0.0612185	0	0.0285216	NA	1	0.289755	1	NA	1	0.0836932	1
comp1345579_c0_seq1.m.517161	No hits	261	-	-	-	-	complete	-	-						0	0.104748	0.0800532	0	0.0285216	0.923331	1	0.439824	1	0.130097	1	-0.0435545	1
comp1345590_c0_seq1.m.517165	No hits	153	-	-	-	-	complete	-	-						0	0	0	0	0	NA	1	NA	1	NA	1	NA	1
comp1346001_c0_seq1.m.517171	No hits	150	-	-	-	-	3prime partial	-	-						0	0	0.0612185	0	0	NA	1	0.46989	1	NA	1	0.0836932	1
comp1346129_c0_seq1.m.517174	No hits	342	-	-	-	-	5prime partial	-	-						0.16793	0.104748	0.238236	0	0	0.923331	1	2.72234	1	-0.0790892	1	0.251296	1
comp13465_c0_seq1.m.6463	hypothetical protein SINV_01309 partial	171	4.5e-14	0.88	-	-	3prime partial	-	-						0	0	0.160106	0	0.108618	NA	1	0.199509	1	NA	1	0.203019	1
comp1346569_c0_seq1.m.517179	No hits	300	-	-	-	-	complete	-	-						0	0	0	0	0	NA	1	NA	1	NA	1	NA	1
comp1346569_c0_seq1.m.517180	No hits	282	-	-	-	-	3prime partial	-	-						0	0	0	0	0.123252	NA	1	-1.68144	1	NA	1	NA	1
comp1346569_c0_seq1.m.517182	No hits	186	-	-	-	-	complete	-	-						0	0.0346024	0	0.0333846	0	-0.114366	1	NA	1	0.0471719	1	-0.050052	1
comp1347004_c0_seq1.m.517185	No hits	195	-	-	-	-	complete	-	-						0	0	0	0	0.0473653	NA	1	-0.34796	1	NA	1	NA	1
comp1347856_c0_seq1.m.517193	No hits	147	-	-	-	-	complete	-	-						0	0.314243	0	0	0	1.85059	0.341911	NA	1	0.291051	1	-0.328319	1
comp1347980_c0_seq1.m.517195	No hits	153	-	-	-	-	3prime partial	-	-						0	0.0366855	0.0316366	0	0.0647277	0.372662	1	-0.405646	1	0.0470213	1	-0.0050801	1
comp1348_c0_seq1.m.1442	No hits	297	-	-	-	-	5prime partial	-	-						0	0	0	0	0	NA	1	NA	1	NA	1	NA	1
comp1348451_c0_seq1.m.517196	No hits	180	-	-	-	-	5prime partial	-	-						0	0	0	0.361746	0	-3.49087	0.0436904	NA	1	NA	1	NA	1
comp1349352_c0_seq1.m.517204	No hits	300	-	-	-	-	internal	-	-						0.0839648	0	0	0	0.0362061	NA	1	-0.287012	1	-0.113486	1	NA	1
comp1350_c0_seq1.m.1446	No hits	180	-	-	-	-	complete	-	-						0	0	0	0.0385938	0.0473653	-0.526589	1	-0.34796	1	NA	1	NA	1
comp13502504_c0_seq1.m.559837	No hits	168	-	-	-	-	3prime partial	-	-						0	0	0.0800532	0	0.0285216	NA	1	0.439824	1	NA	1	0.111172	1
comp1350561_c0_seq1.m.517217	No hits	150	-	-	-	-	complete	-	-						0.141583	0.0346024	0.0800532	0	0	0.37766	1	0.632041	1	-0.239826	1	0.074027	1
comp13508788_c0_seq1.m.559838	hypothetical protein	219	2.3e-06	0.61	-	-	internal	-	YES						0	0	0	0	0	NA	1	NA	1	NA	1	NA	1
comp1351_c0_seq1.m.1448	No hits	162	-	-	-	-	complete	-	-						0	0	0	0	0.0473653	NA	1	-0.34796	1	NA	1	NA	1
comp1351516_c0_seq1.m.517225	No hits	315	-	-	-	-	complete	-	-						0	0	0.126546	0	0	NA	1	0.98135	1	NA	1	0.176161	1
comp1351707_c0_seq1.m.517229	No hits	240	-	-	-	-	5prime partial	-	-						0.0495921	0.144659	0	0	0.0570432	1.60785	1	-0.427271	1	0.226793	1	-0.397687	1
comp1351707_c0_seq1.m.517230	No hits	177	-	-	-	-	complete	-	-						0	0	0	0	0.0932492	NA	1	-1.48133	1	NA	1	NA	1
comp1353280_c0_seq1.m.517235	No hits	159	-	-	-	-	3prime partial	-	-						0	0	0	0.0385938	0.0473653	-0.526589	1	-0.34796	1	NA	1	NA	1
comp1353714_c0_seq1.m.517236	hypothetical protein MGU_11785	606	1.3e-126	0.785	-	-	5prime partial	-	YES						0	0	0	0	0	NA	1	NA	1	NA	1	NA	1
comp1353714_c0_seq1.m.517237	No hits	594	-	-	-	-	complete	-	-						0	0	0	0	0	NA	1	NA	1	NA	1	NA	1
comp13537233_c0_seq1.m.559852	No hits	207	-	-	-	-	5prime partial	-	-						0	0	0	0	0	NA	1	NA	1	NA	1	NA	1
comp13547_c0_seq1.m.6471	odorant receptor 82a-like	258	1.1e-46	0.711	C:membrane; F:olfactory receptor activity; F:odorant binding; P:detection of chemical stimulus involved in sensory perception of smell	-	complete	-	-						0	0.157121	0	0.0333846	0.0835714	0.649035	1	-1.34423	1	0.180195	1	-0.198765	1
comp1354858_c0_seq1.m.517248	No hits	201	-	-	-	-	5prime partial	-	-						0	0	0.306092	0.0385938	0.140615	-0.526589	1	0.766241	1	NA	1	0.324665	1
comp1355_c1_seq1.m.1451	No hits	276	-	-	-	-	3prime partial	-	-						0	0	0	0	0.0473653	NA	1	-0.34796	1	NA	1	NA	1
comp1355067_c0_seq1.m.517250	zinc finger protein partial	1044	5.5e-107	0.647	F:nucleic acid binding	-	3prime partial	Domain of unknown function (DUF4371)	-						0.133557	0.103807	0.248983	0.151021	0.254701	-0.475765	0.838131	0.0202196	0.99424	-0.0640322	1	0.256628	1
comp1355346_c0_seq1.m.517255	No hits	321	-	-	-	-	complete	-	-						0.0495921	0.0523738	0	0.0719784	0.112093	-0.458422	1	-2.19931	1	0.00254138	1	-0.0739841	1
comp13555257_c0_seq1.m.559855	No hits	216	-	-	-	-	internal	-	-						0	0	0	0	0.0724122	NA	1	-0.56746	1	NA	1	NA	1
comp13560_c0_seq1.m.6479	lectin receptor kinase	348	3.5e-37	0.8	-	-	complete	-	-						0	0	0	0.0719784	0.0285216	-1.33364	1	-0.20938	1	NA	1	NA	1
comp13564789_c0_seq1.m.559861	No hits	213	-	-	-	-	internal	-	-						0	0	0	0	0	NA	1	NA	1	NA	1	NA	1
comp1356839_c0_seq1.m.517264	No hits	276	-	-	-	-	5prime partial	-	-						0.0775804	0	0.320213	0.102008	0.0932492	-1.71085	1	1.04417	1	-0.250714	1	0.337031	1
comp13569084_c0_seq1.m.559863	No hits	216	-	-	-	-	internal	-	-						0	0	0	0	0	NA	1	NA	1	NA	1	NA	1
comp13569970_c0_seq1.m.559864	No hits	177	-	-	-	-	3prime partial	-	-						0	0	0	0.0333846	0	-0.515527	1	NA	1	NA	1	NA	1
comp1357_c0_seq1.m.1452	No hits	312	-	-	-	-	complete	-	-						0.0559765	0.146742	0	0.0719784	0	0.286853	1	NA	1	0.112125	1	-0.184444	1
comp1358112_c0_seq1.m.517271	No hits	465	-	-	-	-	complete	-	-						0.0775804	0.0366855	0	0.0667691	0	-0.482219	1	NA	1	-0.140871	1	-0.0495111	1
comp1358112_c0_seq1.m.517272	No hits	351	-	-	-	-	complete	-	-						0.148776	0	0.158183	0.0333846	0.0758869	-0.515527	1	0.710099	1	-0.180659	1	0.212833	1
comp1358112_c0_seq1.m.517273	No hits	198	-	-	-	-	complete	-	-						0.0279883	0	0.141272	0.0333846	0.0473653	-0.515527	1	0.869265	1	-0.0379229	1	0.390387	1
comp13583_c0_seq1.m.6486	No hits	201	-	-	-	-	3prime partial	-	-						0	0	0	0	0.0285216	NA	1	-0.20938	1	NA	1	NA	1
comp13606_c0_seq1.m.6492	hypothetical protein RF55_6724 partial	342	1.2e-14	0.677	-	-	complete	-	-						0.0279883	0	0.122437	0.103863	0	-1.71316	1	0.885095	1	-0.0379229	1	0.159616	1
comp13607263_c0_seq1.m.559872	No hits	216	-	-	-	-	internal	-	-						0	0	0	0	0.0947306	NA	1	-0.670329	1	NA	1	NA	1
comp13617_c0_seq1.m.6496	No hits	153	-	-	-	-	3prime partial	-	-						0	0	0	0	0.0473653	NA	1	-0.34796	1	NA	1	NA	1
comp13631618_c0_seq1.m.559881	No hits	153	-	-	-	-	5prime partial	-	-						0	0.0523738	0	0	0	0.528215	1	NA	1	0.0692462	1	-0.0739841	1
comp1363250_c0_seq1.m.517289	No hits	213	-	-	-	-	internal	-	-						0.0775804	0.110057	0.20249	0	0	0.942979	1	2.3986	1	0.063053	1	0.153909	1
comp13639_c0_seq1.m.6501	No hits	153	-	-	-	-	complete	-	-						0	0.073371	0	0.0333846	0	0.183943	1	NA	1	0.0929926	1	-0.0993546	1
comp1364_c0_seq1.m.1458	5-hydroxytryptamine receptor 1	405	1.3e-72	0.8045	C:integral component of membrane; F:G-protein coupled receptor activity; P:G-protein coupled receptor signaling pathway	-	3prime partial	7 transmembrane receptor (rhodopsin family)	-						0	0.0523738	0	0.0333846	0	0.0145314	1	NA	1	0.0692462	1	-0.0739841	1
comp13653_c0_seq1.m.6505	No hits	252	-	-	-	-	5prime partial	-	-						0	0	0	0	0	NA	1	NA	1	NA	1	NA	1
comp13659_c0_seq1.m.6509	No hits	180	-	-	-	-	complete	-	-						0	0	0.0800532	0.0771876	0.0758869	-0.934549	1	0.012243	1	NA	1	0.111172	1
comp13660_c0_seq1.m.6511	No hits	207	-	-	-	-	complete	-	-						0	0.0692049	0.0800532	0	0	0.693893	1	0.632041	1	0.0932577	1	0.00369197	1
comp1366652_c0_seq1.m.517292	No hits	156	-	-	-	-	5prime partial	-	-						0.141583	0.121579	0	0	0.0362061	1.46868	1	-0.287012	1	0.0101543	1	-0.357589	1
comp1367324_c0_seq1.m.517296	No hits	222	-	-	-	-	3prime partial	-	-						0	0.158264	0.333015	0	0	2.03443	1	3.62372	1	0.626902	1	0.420625	1
comp1367340_c0_seq1.m.517300	No hits	207	-	-	-	-	5prime partial	-	-						0	0.0366855	0.28473	0.0385938	0	-0.127756	1	1.77	1	0.0470213	1	0.334078	1
comp13698_c0_seq1.m.6519	retrovirus-related pol polyprotein from transposon tnt 1-94	150	1.6e-10	0.69	-	-	complete	Reverse transcriptase (RNA-dependent DNA polymerase)	-						0.0279883	0	0	0.0667691	0	-0.917925	1	NA	1	-0.0379229	1	NA	1
comp1372335_c0_seq1.m.517313	No hits	177	-	-	-	-	complete	-	-						0.0559765	0.144659	0.11169	0	0	1.60785	1	1.79795	1	0.188266	1	-0.122808	1
comp13724_c0_seq1.m.6523	No hits	333	-	-	-	-	complete	-	-						0.113595	0	0	0	0.0362061	NA	1	-0.287012	1	-0.137534	1	NA	1
comp13739_c0_seq1.m.6527	aminopeptidase n-like	267	4.6e-27	0.7155	F:metallopeptidase activity; F:zinc ion binding; P:proteolysis	-	5prime partial	Peptidase family M1	-						0	0	0.0632732	0.100154	0	-1.23364	1	0.523166	1	NA	1	0.0924725	1
comp1374078_c0_seq1.m.517319	No hits	246	-	-	-	-	5prime partial	-	-						0	0.0890593	0.174963	0	0.0285216	1.1666	1	1.46745	1	0.249311	1	0.276556	1
comp1374262_c0_seq1.m.517320	No hits	222	-	-	-	-	5prime partial	-	-						0	0	0	0.0667691	0	-0.917925	1	NA	1	NA	1	NA	1
comp13752_c0_seq1.m.6528	No hits	159	-	-	-	-	5prime partial	-	-						0	0	0	0	0	NA	1	NA	1	NA	1	NA	1
comp137535_c0_seq1.m.514626	PREDICTED: uncharacterized protein LOC105449430	1299	0	0.7065	-	-	complete	Coilin N-terminus	-						7.42255	5.41149	6.93729	5.96701	11.9288	-0.589755	0.165281	-0.750557	0.0753054	-0.354749	1	0.299354	0.999964
comp137535_c0_seq1.m.514628	No hits	231	-	-	-	-	5prime partial	-	-						0.359914	0.354357	0.22338	0.253029	0.27007	0.0711266	0.971896	-0.279174	0.923493	-0.012405	1	-0.272118	1
comp13764_c0_seq1.m.6535	No hits	357	-	-	-	-	complete	-	-						0	0	0	0.0352391	0.0362061	-0.519285	1	-0.287012	1	NA	1	NA	1
comp1377394_c0_seq1.m.517323	BnaUnng00870D	159	2.4e-06	0.7	-	-	5prime partial	-	-						5.59536	0.897009	1.91651	0	0.0285216	4.17267	0.00911524	4.8891	0.00504444	-1.42049	1	0.800575	0.939243
comp1377394_c0_seq1.m.517324	No hits	150	-	-	-	-	5prime partial	-	-						0.111953	0	0	0	0	NA	1	NA	1	-0.146863	1	NA	1
comp1377944_c0_seq1.m.517325	No hits	195	-	-	-	-	5prime partial	-	-						0.141583	0.0366855	0.2974	0	0.0570432	0.372662	1	1.71271	1	-0.240227	1	0.874069	1
comp13782583_c0_seq1.m.559906	No hits	261	-	-	-	-	internal	-	-						0	0	0	0	0.0473653	NA	1	-0.34796	1	NA	1	NA	1
comp1379_c0_seq1.m.1473	No hits	204	-	-	-	-	complete	-	-						0	0	0.0316366	0	0	NA	1	0.256979	1	NA	1	0.045372	1
comp1379_c0_seq1.m.1474	No hits	168	-	-	-	-	complete	-	-						0	0.0692049	0.0949099	0.0333846	0.0473653	0.190584	1	0.413668	1	0.0932577	1	0.0419071	1
comp13810161_c0_seq1.m.559910	gag-pol polyprotein	270	5.2e-09	0.5929	F:metal ion binding; F:nucleic acid binding; P:DNA integration; F:zinc ion binding	-	internal	-	-						0	0	0	0	0	NA	1	NA	1	NA	1	NA	1
comp1382_c0_seq1.m.1477	No hits	180	-	-	-	-	5prime partial	-	-						0	0	0	0	0	NA	1	NA	1	NA	1	NA	1
comp1382554_c0_seq1.m.517328	No hits	177	-	-	-	-	5prime partial	-	-						0	0.103807	0.0316366	0.0352391	0.0570432	0.417791	1	-0.20517	1	0.133697	1	-0.131879	1
comp1382976_c0_seq1.m.517329	No hits	189	-	-	F:DNA binding	-	3prime partial	-	-						0	0	0	0.133538	0	-1.49005	1	NA	1	NA	1	NA	1
comp1383260_c0_seq1.m.517330	No hits	189	-	-	-	-	3prime partial	-	-						0	0.0346024	0	0.0333846	0.0947306	-0.114366	1	-0.670329	1	0.0471719	1	-0.050052	1
comp1383370_c0_seq1.m.517331	glucose dehydrogenase	444	3.1e-90	0.9165	F:oxidoreductase activity acting on CH-OH group of donors; F:flavin adenine dinucleotide binding; P:oxidation-reduction process	-	3prime partial	GMC oxidoreductase	-						0.0839648	0.281926	0.122437	0.0352391	0.214508	1.64289	0.381282	-0.515168	1	0.465215	1	-0.433101	1
comp13836_c0_seq1.m.6543	retrovirus-like pol polyprotein	372	8.2e-46	0.747	-	-	internal	-	-						0	0	0	0	0.307757	NA	1	-3.40306	1	NA	1	NA	1
comp13844_c0_seq1.m.6545	No hits	450	-	-	-	-	3prime partial	-	-						0	0	0	0.102008	0.0647277	-1.71085	1	-1.1656	1	NA	1	NA	1
comp1384663_c0_seq1.m.517336	No hits	219	-	-	-	-	5prime partial	-	-						0	0.0366855	0.11169	0.0333846	0.0473653	-0.118886	1	0.703846	1	0.0470213	1	0.22315	1
comp138506_c0_seq1.m.514632	No hits	210	-	-	-	-	5prime partial	-	-						0.36794	0.497873	0.42587	0.24782	0.279236	0.475973	0.757566	0.512181	0.822687	0.293348	1	-0.22335	1
comp1387_c0_seq1.m.1483	cilia- and flagella-associated protein 58-like	330	2.5e-47	0.7705	-	-	5prime partial	-	-						0	0.0712879	0	0	0.0285216	1.02843	1	-0.20938	1	0.216113	1	-0.234911	1
comp13870_c0_seq1.m.6550	No hits	210	-	-	-	-	3prime partial	-	-						0	0	0.183655	0	0	NA	1	1.21804	1	NA	1	0.223137	1
comp1388_c1_seq1.m.1489	No hits	321	-	-	-	-	complete	-	-						0	0	0	0	0	NA	1	NA	1	NA	1	NA	1
comp13880069_c0_seq1.m.559919	No hits	216	-	-	-	-	internal	-	-						0	0	0	0	0	NA	1	NA	1	NA	1	NA	1
comp1391_c1_seq1.m.1495	No hits	222	-	-	-	-	3prime partial	-	-						0	0	0	0.0352391	0.0285216	-0.519285	1	-0.20938	1	NA	1	NA	1
comp1391198_c0_seq1.m.517342	No hits	288	-	-	-	-	5prime partial	-	-						0	0.0712879	0	0.0352391	0.144824	0.245405	1	-1.01677	1	0.216113	1	-0.234911	1
comp1394236_c0_seq1.m.517348	No hits	312	-	-	-	-	5prime partial	-	-						0	0.209698	0.0800532	0	0	2.00191	1	0.632041	1	0.463573	1	-0.296916	1
comp1394303_c0_seq1.m.517351	No hits	147	-	-	-	-	3prime partial	-	-						0	0.0712879	0.286653	0	0	1.02843	1	2.98261	1	0.216113	1	0.579815	1
comp1396_c0_seq1.m.1499	No hits	174	-	-	-	-	5prime partial	-	-						0	0.0523738	0.0632732	0	0	0.528215	1	0.523166	1	0.0692462	1	0.0279204	1
comp13977839_c0_seq1.m.559937	No hits	183	-	-	-	-	5prime partial	-	-						0	0	0	0	0	NA	1	NA	1	NA	1	NA	1
comp1398461_c0_seq1.m.517354	No hits	339	-	-	-	-	3prime partial	-	-						0.240767	0.176036	0.183655	0.0333846	0.0285216	1.06502	1	0.999403	1	-0.139342	1	-0.00714659	1
comp1398949_c0_seq1.m.517356	threo-3-hydroxyaspartate ammonia-lyase-like	1152	1e-83	0.561	F:ligase activity; P:primary metabolic process; P:cellular macromolecule metabolic process	-	complete	Pyridoxal-phosphate dependent enzyme	-						0.0559765	0	0	1.47263	0.453094	-4.61106	0.00433573	-3.28598	0.217473	-0.0773372	1	NA	1
comp1398949_c0_seq1.m.517358	No hits	225	-	-	-	-	complete	-	-						0	0	0	0.0385938	0.108618	-0.526589	1	-0.809255	1	NA	1	NA	1
comp14_c1_seq1.m.18	No hits	174	-	-	-	-	5prime partial	-	-						0	0	0	0.0333846	0	-0.515527	1	NA	1	NA	1	NA	1
comp1400_c0_seq1.m.1503	No hits	294	-	-	-	-	internal	-	-						0.0279883	0.0366855	0	0	0.0855647	0.372662	1	-0.626168	1	0.0117795	1	-0.0495111	1
comp14020613_c0_seq1.m.559941	triacylglycerol lipase-like protein	213	1.6e-09	0.645	-	-	internal	-	-						0	0	0	0	0	NA	1	NA	1	NA	1	NA	1
comp14021_c0_seq1.m.6580	No hits	174	-	-	-	-	3prime partial	-	-						0	0	0	0.0333846	0.0835714	-0.515527	1	-1.34423	1	NA	1	NA	1
comp14024_c0_seq1.m.6583	No hits	306	-	-	-	-	complete	-	-						0	0	0	0	0	NA	1	NA	1	NA	1	NA	1
comp14024_c0_seq1.m.6585	No hits	210	-	-	-	-	complete	-	-						0	0	0.0800532	0	0	NA	1	0.632041	1	NA	1	0.111172	1
comp14024_c0_seq1.m.6586	No hits	165	-	-	-	-	5prime partial	-	-						0.0991842	0	0	0.0333846	0	-0.515527	1	NA	1	-0.129102	1	NA	1
comp14040_c0_seq1.m.6593	No hits	162	-	-	-	-	complete	-	-						0	0	0	0	0.0285216	NA	1	-0.20938	1	NA	1	NA	1
comp1409383_c0_seq1.m.517368	No hits	183	-	-	-	-	5prime partial	-	-						0.0495921	0	0	0.0333846	0	-0.515527	1	NA	1	-0.0673752	1	NA	1
comp141_c1_seq1.m.178	No hits	276	-	-	-	-	5prime partial	-	-						0.163187	0.0890593	0.0928551	0	0	1.1666	1	1.60806	1	-0.152658	1	0.023531	1
comp14123_c0_seq1.m.6605	fas apoptotic inhibitory molecule 3	600	1.5e-25	0.6233	-	-	internal	-	-						0	0	0	0	0	NA	1	NA	1	NA	1	NA	1
comp14123_c0_seq1.m.6606	60s ribosomal protein l16	585	1.6e-138	0.9705	C:cytosolic large ribosomal subunit; F:mRNA binding; F:structural constituent of ribosome; F:transferase activity; P:translation	-	3prime partial	Ribosomal protein L13	-						0	0	0	0	0	NA	1	NA	1	NA	1	NA	1
comp14125_c0_seq1.m.6609	No hits	162	-	-	-	-	complete	-	-						0	0	0	0	0	NA	1	NA	1	NA	1	NA	1
comp14131_c0_seq1.m.6610	No hits	297	-	-	-	-	3prime partial	-	-						0	0.110057	0	0	0.0647277	0.942979	1	-1.1656	1	0.133353	1	-0.144217	1
comp1417_c0_seq1.m.1508	No hits	180	-	-	-	-	complete	-	-						0.0279883	0	0.0800532	0.0352391	0.0285216	-0.519285	1	0.439824	1	-0.0379229	1	0.111172	1
comp14194_c0_seq1.m.6623	No hits	246	-	-	-	-	complete	-	-						0	0	0	0	0	NA	1	NA	1	NA	1	NA	1
comp14211_c0_seq1.m.6625	dynein heavy chain axonemal	204	8.2e-36	0.928	C:axonemal dynein complex; F:microtubule motor activity; F:ATPase activity; P:cilium movement; P:metabolic process	EC:3.6.1.3	internal	P-loop containing dynein motor region D3	-						0	0.103807	0	0	0	0.952832	1	NA	1	0.133697	1	-0.145522	1
comp1421219_c0_seq1.m.517379	No hits	591	-	-	F:aspartic-type endopeptidase activity; P:proteolysis	-	5prime partial	-	-						0.141583	0.0692049	0.444836	0.0667691	0.246504	-0.158606	1	0.753668	0.797409	-0.116908	1	0.60825	1
comp1421417_c0_seq1.m.517381	PREDICTED: uncharacterized protein LOC105193303	243	1.3e-28	0.9133	-	-	5prime partial	-	-						0	0	0	0.0719784	0.194183	-1.33364	1	-2.27421	1	NA	1	NA	1
comp1421749_c0_seq1.m.517383	No hits	183	-	-	-	-	5prime partial	-	-						0	0	0	0.0352391	0	-0.519285	1	NA	1	NA	1	NA	1
comp1421814_c0_seq1.m.517384	No hits	189	-	-	C:membrane; P:ion transport	-	complete	-	-						0	0	0	0	0.0932492	NA	1	-1.48133	1	NA	1	NA	1
comp1421841_c0_seq1.m.517386	No hits	162	-	-	-	-	5prime partial	-	-						0	0	0	0	0.0362061	NA	1	-0.287012	1	NA	1	NA	1
comp1421907_c0_seq1.m.517387	No hits	168	-	-	-	-	5prime partial	-	-						0	0	0.314311	0	0	NA	1	3.06381	1	NA	1	0.706677	1
comp1421931_c0_seq1.m.517389	No hits	273	-	-	-	-	5prime partial	-	-						0	0.0712879	0	0.0667691	0.0835714	-0.198547	1	-1.34423	1	0.216113	1	-0.234911	1
comp14220131_c0_seq1.m.559956	integrase core domain protein	219	4e-20	0.7435	-	-	internal	-	-						0	0	0	0.0385938	0	-0.526589	1	NA	1	NA	1	NA	1
comp1423015_c0_seq1.m.517400	No hits	327	-	-	-	-	complete	-	-						0.0279883	0.0366855	0	0.133538	0.28271	-0.984989	1	-3.19468	1	0.0117795	1	-0.0495111	1
comp1423388_c0_seq1.m.517407	pupal cuticle	996	1e-169	0.8115	-	-	complete	-	-						0.0495921	0.140493	0.0632732	0.177696	0.104408	-0.53058	0.797221	-0.28045	1	0.227136	1	-0.187433	1
comp1423879_c0_seq1.m.517415	No hits	267	-	-	-	-	complete	-	-						0.0775804	0.0890593	0.0949099	0	0	1.1666	1	0.76409	1	0.00833991	1	0.0388078	1
comp1424156_c0_seq1.m.517423	No hits	162	-	-	-	-	5prime partial	-	-						0.113595	0	0	0	0.0285216	NA	1	-0.20938	1	-0.137534	1	NA	1
comp1424159_c0_seq1.m.517424	No hits	201	-	-	-	-	internal	-	-						0.0495921	0.073371	0	0	0.0947306	0.685889	1	-0.670329	1	0.0373862	1	-0.0993546	1
comp1424449_c0_seq1.m.517426	No hits	177	-	-	-	-	complete	-	-						0	0.107973	0	0.103863	0.123252	-0.258971	1	-1.68144	1	0.295563	1	-0.32386	1
comp1424461_c0_seq1.m.517428	transmembrane protease serine 9-like	816	1.7e-156	0.8115	F:serine-type endopeptidase activity; P:proteolysis	EC:3.4.21	5prime partial	Trypsin	YES						0.19756	0	0.174963	0.0352391	0.100934	-0.519285	1	0.565824	1	-0.472719	1	0.487521	1
comp14249_c0_seq1.m.6628	No hits	321	-	-	-	-	3prime partial	-	-						0	0.0346024	0.367311	0	0.0362061	0.37766	1	1.45944	1	0.0471719	1	0.3667	1
comp1425122_c0_seq1.m.517434	No hits	285	-	-	-	-	5prime partial	-	-						0.127172	0	0	0.0686237	0.13293	-1.32759	1	-1.7834	1	-0.361978	1	NA	1
comp1425340_c0_seq1.m.517438	short transient receptor potential channel 4-like	180	8.6e-17	0.8095	C:calcium channel complex; F:calcium channel activity; P:calcium ion transmembrane transport	-	5prime partial	-	-						0	0.214804	0.0612185	0.0352391	0	1.11648	1	0.46989	1	0.473987	1	-0.352537	1
comp1425669_c0_seq1.m.517441	No hits	156	-	-	-	-	5prime partial	-	-						0	0	0	0	0.0570432	NA	1	-0.427271	1	NA	1	NA	1
comp1426799_c0_seq1.m.517451	No hits	177	-	-	-	-	5prime partial	-	-						0	0	0	0	0.0724122	NA	1	-0.56746	1	NA	1	NA	1
comp1426924_c0_seq1.m.517452	No hits	204	-	-	-	-	5prime partial	-	-						0	0	0	0.0719784	0	-1.33364	1	NA	1	NA	1	NA	1
comp1427005_c0_seq1.m.517456	No hits	327	-	-	-	-	complete	-	-						0.0279883	0	0.122437	0	0	NA	1	0.885095	1	-0.0379229	1	0.159616	1
comp1427256_c0_seq1.m.517459	No hits	297	-	-	-	-	complete	-	-						0.111953	0.0366855	0.0316366	0.0385938	0.408691	-0.127756	1	-2.49118	0.282832	-0.127862	1	-0.0050801	1
comp1427437_c0_seq1.m.517462	No hits	162	-	-	-	-	5prime partial	-	-						0	0	0.0632732	0	0.0285216	NA	1	0.366217	1	NA	1	0.0924725	1
comp1427868_c0_seq1.m.517470	cytochrome p450 9e2-like	300	6.2e-40	0.7665	F:monooxygenase activity; F:iron ion binding; F:oxidoreductase activity acting on paired donors with incorporation or reduction of molecular oxygen; F:heme binding; P:oxidation-reduction process	-	internal	Cytochrome P450	-						0	0	0	0.115781	0.294382	-1.25312	1	-2.671	1	NA	1	NA	1
comp1427986_c0_seq1.m.517478	No hits	171	-	-	-	-	3prime partial	-	-						0	0	0	0	0.0855647	NA	1	-0.626168	1	NA	1	NA	1
comp1428556_c0_seq1.m.517484	transcription factor adf-1-like	486	7.1e-37	0.5695	F:DNA binding	-	complete	Alcohol dehydrogenase transcription factor Myb/SANT-like	-						0.339952	0.073371	0.246929	0.0385938	0.241548	0.175291	1	0.0120538	0.996541	-0.579739	1	0.350706	1
comp1429788_c0_seq1.m.517493	general transcription factor ii-i repeat domain-containing protein 2-like	531	2.9e-91	0.6085	F:nucleic acid binding; F:protein dimerization activity	-	complete	-	-						0	0	0	0.173987	0.487541	-2.61111	1	-3.21152	0.232602	NA	1	NA	1
comp143_c1_seq1.m.188	No hits	153	-	-	-	-	complete	-	-						0	0	0	0	0	NA	1	NA	1	NA	1	NA	1
comp1430739_c0_seq1.m.517500	hypothetical protein SINV_07794 partial	879	7.7e-93	0.63	-	-	internal	-	-						0.0839648	1.09821	0.310202	0	0	4.44426	0.00431947	3.10169	1	1.54926	1	-1.10802	0.781829
comp1431497_c0_seq1.m.517513	No hits	255	-	-	-	-	complete	-	-						0	0	0	0.100154	0	-1.23364	1	NA	1	NA	1	NA	1
comp14317_c0_seq1.m.6632	No hits	192	-	-	-	-	5prime partial	-	-						0	0.0346024	0	0	0	0.37766	1	NA	1	0.0471719	1	-0.050052	1
comp1431874_c0_seq1.m.517517	No hits	351	-	-	-	-	3prime partial	-	-						0	0.0366855	0	0.0385938	0.0570432	-0.127756	1	-0.427271	1	0.0470213	1	-0.0495111	1
comp1432_c0_seq1.m.1516	No hits	165	-	-	-	-	complete	-	-						0.0495921	0	0.0632732	0	0	NA	1	0.523166	1	-0.0673752	1	0.0924725	1
comp1432596_c0_seq1.m.517522	No hits	276	-	-	-	-	5prime partial	-	-						0.0775804	0	0.0612185	0.0352391	0	-0.519285	1	0.46989	1	-0.250714	1	0.0836932	1
comp1432680_c0_seq1.m.517524	No hits	153	-	-	-	-	5prime partial	-	-						0	0	0	0	0	NA	1	NA	1	NA	1	NA	1
comp1433872_c0_seq1.m.517532	No hits	315	-	-	-	-	complete	-	-						0	0	0	0.107217	0	-2.05	1	NA	1	NA	1	NA	1
comp1435122_c0_seq1.m.517537	No hits	171	-	-	-	-	complete	-	-						0	0	0.11169	0	0.0285216	NA	1	0.974645	1	NA	1	0.342766	1
comp14355_c0_seq1.m.6637	No hits	231	-	-	-	-	complete	-	-						0	0	0	0	0.0473653	NA	1	-0.34796	1	NA	1	NA	1
comp1436495_c0_seq1.m.517550	No hits	219	-	-	-	-	internal	-	-						0.262371	0.0523738	0.0928551	0.0385938	0	0.00579766	1	1.60806	1	-0.380506	1	0.125855	1
comp1436775_c0_seq1.m.517555	No hits	255	-	-	-	-	5prime partial	-	-						0.113595	0.0869762	0	0	0.0362061	1.17065	1	-0.287012	1	-0.0125876	1	-0.274164	1
comp14368_c0_seq1.m.6639	No hits	168	-	-	-	-	5prime partial	-	-						0	0	0	0	0.0285216	NA	1	-0.20938	1	NA	1	NA	1
comp1437111_c0_seq1.m.517560	No hits	150	-	-	-	-	complete	-	-						0.133557	0.10589	0	0	0	1.35701	1	NA	1	-0.105359	1	-0.324618	1
comp1437414_c0_seq1.m.517563	No hits	219	-	-	-	-	internal	-	-						0.0559765	0	0	0	0.0724122	NA	1	-0.56746	1	-0.0773372	1	NA	1
comp1437513_c0_seq1.m.517564	chromosome-associated kinesin kif4	267	8.9e-30	0.9065	C:kinesin complex; C:microtubule; C:integral component of membrane; F:microtubule motor activity; F:ATP binding; F:microtubule binding; P:microtubule-based movement; P:metabolic process; P:cytolysis	-	internal	Kinesin motor domain	-						0	0	0	0.0719784	0.0285216	-1.33364	1	-0.20938	1	NA	1	NA	1
comp1438004_c0_seq1.m.517565	dynein heavy chain axonemal	1857	0	0.9005	C:dynein complex; F:microtubule motor activity; F:ATP binding; F:ATPase activity; P:microtubule-based movement; P:metabolic process	EC:3.6.1.3	internal	Hydrolytic ATP binding site of dynein motor region D1	-						0	0.210638	0	0.563908	1.35651	-1.64616	0.217706	-5.19418	0.0165949	0.756285	1	-0.846789	1
comp1438238_c0_seq1.m.517569	No hits	156	-	-	-	-	complete	-	-						0	0	0	0	0.0285216	NA	1	-0.20938	1	NA	1	NA	1
comp1438975_c0_seq1.m.517577	No hits	186	-	-	-	-	complete	-	-						0	0.0346024	0.367311	0	0.0647277	0.37766	1	1.45652	1	0.0471719	1	0.3667	1
comp1439110_c0_seq1.m.517579	No hits	213	-	-	-	-	internal	-	-						0.223906	0	0	0	0	NA	1	NA	1	-0.25536	1	NA	1
comp1439478_c0_seq1.m.517582	No hits	210	-	-	-	-	3prime partial	-	-						0	0	0	0.135393	0.0758869	-2.00082	1	-1.24911	1	NA	1	NA	1
comp1440238_c0_seq1.m.517585	No hits	228	-	-	-	-	internal	-	YES						0	0	0	0	0.0570432	NA	1	-0.427271	1	NA	1	NA	1
comp1441746_c0_seq1.m.517594	twitchin isoform x7	225	1.4e-13	0.97	-	-	internal	-	-						0	0.389899	0	0.0352391	0	2.05369	0.237634	NA	1	1.19504	1	-1.321	1
comp1441764_c0_seq1.m.517597	hypothetical protein RF55_9612	171	8.7e-16	0.7108	P:proteolysis; F:cysteine-type peptidase activity	-	complete	-	-						0	0	0	0.0771876	0.176821	-0.934549	1	-2.74228	1	NA	1	NA	1
comp1441935_c0_seq1.m.517599	No hits	165	-	-	-	-	5prime partial	-	-						0	0.0869762	0.0800532	0	0	1.17065	1	0.632041	1	0.249516	1	-0.0423358	1
comp1442969_c0_seq1.m.517600	No hits	336	-	-	-	-	5prime partial	-	-						0	0.0346024	0.160106	0.107217	0.0932492	-1.10054	1	0.393012	1	0.0471719	1	0.18316	1
comp1443116_c0_seq1.m.517602	No hits	303	-	-	-	-	internal	-	-						0	0	0	0	0.50889	NA	1	-4.02023	0.0944003	NA	1	NA	1
comp14438231_c0_seq1.m.559967	helicase	210	1.4e-26	0.94	F:helicase activity; P:metabolic process	-	internal	-	-						0	0	0.0800532	0	0	NA	1	0.632041	1	NA	1	0.111172	1
comp1444240_c0_seq1.m.517609	No hits	183	-	-	-	-	5prime partial	-	-						0	0.104748	0	0.0385938	0.104408	0.370254	1	-1.54772	1	0.130097	1	-0.141672	1
comp1445940_c0_seq1.m.517615	No hits	153	-	-	-	-	5prime partial	-	-						0.0559765	0.0366855	0.183655	0	0	0.372662	1	1.21804	1	-0.0436243	1	0.210051	1
comp1447224_c0_seq1.m.517617	No hits	285	-	-	-	-	5prime partial	-	-						0.113595	0.0366855	0.407035	0.0385938	0	-0.127756	1	4.02934	1	-0.103692	1	1.08211	1
comp1447224_c0_seq1.m.517618	No hits	210	-	-	-	-	complete	-	-						0.0839648	0	0	0	0	NA	1	NA	1	-0.113486	1	NA	1
comp1447625_c0_seq1.m.517620	No hits	192	-	-	-	-	complete	-	-						0	0	0	0	0	NA	1	NA	1	NA	1	NA	1
comp1447628_c0_seq1.m.517622	No hits	222	-	-	-	-	5prime partial	-	-						0	0	0	0.0333846	0.167143	-0.515527	1	-2.03692	1	NA	1	NA	1
comp14497755_c0_seq1.m.559968	No hits	213	-	-	-	-	internal	-	-						0	0	0.0612185	0	0	NA	1	0.46989	1	NA	1	0.0836932	1
comp1450933_c0_seq1.m.517634	No hits	156	-	-	-	-	5prime partial	-	-						0	0.0366855	0	0	0.112093	0.372662	1	-2.19931	1	0.0470213	1	-0.0495111	1
comp14512_c0_seq1.m.6658	No hits	147	-	-	-	-	5prime partial	-	YES						0	0	0	0	0	NA	1	NA	1	NA	1	NA	1
comp1451432_c0_seq1.m.517638	No hits	258	-	-	-	-	internal	-	-						0	0	0	0.0352391	0.529727	-0.519285	1	-3.97008	0.101867	NA	1	NA	1
comp145177_c0_seq1.m.514643	glucose dehydrogenase	375	2.7e-30	0.6645	F:oxidoreductase activity acting on CH-OH group of donors; F:flavin adenine dinucleotide binding; P:oxidation-reduction process	-	internal	GMC oxidoreductase	-						0.0495921	0.13935	0	1.20544	3.46502	-3.15736	0.00700092	-6.62198	0.000466792	0.210082	1	-0.386272	1
comp1452_c1_seq1.m.1520	No hits	228	-	-	-	-	5prime partial	-	-						0	0	0	0	0.0647277	NA	1	-1.1656	1	NA	1	NA	1
comp1454149_c0_seq1.m.517642	No hits	177	-	-	-	-	complete	-	-						0.0839648	0.0346024	0.143326	0	0	0.37766	1	2.10858	1	-0.0886929	1	0.307687	1
comp1454624_c0_seq1.m.517645	No hits	276	-	-	-	-	internal	-	-						0	0.073371	0	0.0385938	0.0758869	0.175291	1	-1.24911	1	0.0929926	1	-0.0993546	1
comp1454937_c0_seq1.m.517650	No hits	213	-	-	-	-	complete	-	-						0	0.0523738	0	0.0385938	0	0.00579766	1	NA	1	0.0692462	1	-0.0739841	1
comp1455083_c0_seq1.m.517654	No hits	216	-	-	-	-	complete	-	-						0.0279883	0	0.282543	0	0.104408	NA	1	1.00705	1	-0.0379229	1	0.630542	1
comp14564_c0_seq1.m.6663	No hits	231	-	-	-	-	internal	-	-						0	0	0	0.184405	0.261873	-2.61884	1	-2.50447	1	NA	1	NA	1
comp1459501_c0_seq1.m.517666	No hits	162	-	-	-	-	5prime partial	-	-						0	0	0.244874	0	0	NA	1	1.4921	1	NA	1	0.277467	1
comp1460_c0_seq1.m.1522	No hits	348	-	-	-	-	internal	-	-						0.139941	0.265095	0.0928551	0	0	2.56446	1	1.60806	1	0.211792	1	-0.555921	1
comp14608_c0_seq1.m.6668	No hits	318	-	-	-	-	internal	-	-						0.148776	0	0.0316366	0	0	NA	1	0.256979	1	-0.180659	1	0.045372	1
comp14640_c0_seq1.m.6670	No hits	183	-	-	-	-	5prime partial	-	-						0	0	0	0.0385938	0.0947306	-0.526589	1	-0.670329	1	NA	1	NA	1
comp1464602_c0_seq1.m.517672	No hits	243	-	-	-	-	5prime partial	-	-						0	0	0.0612185	0.0667691	0	-0.917925	1	0.46989	1	NA	1	0.0836932	1
comp1465915_c0_seq1.m.517675	No hits	273	-	-	-	-	3prime partial	-	-						0.0991842	0.0890593	0.160106	0.0385938	0.0473653	0.3513	1	0.695673	1	-0.0301441	1	0.131393	1
comp1467604_c0_seq1.m.517678	No hits	219	-	-	-	-	complete	-	-						0.0775804	0.193807	0.0800532	0	0	1.85472	1	0.632041	1	0.27658	1	-0.250294	1
comp14708_c0_seq1.m.6674	odorant receptor 49a-like	348	1.6e-63	0.7835	C:membrane; F:olfactory receptor activity; F:odorant binding; P:sensory perception of smell; P:response to stimulus	-	internal	7tm Odorant receptor	YES						0	0	0	0	0.0947306	NA	1	-0.670329	1	NA	1	NA	1
comp1471434_c0_seq1.m.517690	No hits	192	-	-	-	-	5prime partial	-	-						0.16793	0	0.0316366	0.102008	0.0362061	-1.71085	1	-0.0319236	1	-0.205742	1	0.045372	1
comp147309_c0_seq1.m.514669	drosulfakinins-like isoform x2	306	7.8e-58	0.8185	C:extracellular region	-	complete	-	YES						0.33831	0.359463	0.0632732	3.89913	0.492262	-3.70903	2.63074e-07	-2.0918	0.357916	-0.0073281	1	-0.730697	1
comp1473766_c0_seq1.m.517693	No hits	300	-	-	-	-	5prime partial	-	-						0	0.0692049	0	0.0704783	0.100934	-0.162805	1	-1.56419	1	0.0932577	1	-0.100338	1
comp1474433_c0_seq1.m.517697	No hits	390	-	-	-	-	complete	-	-						0	0	0	0	0.488053	NA	1	-4.0041	0.0954984	NA	1	NA	1
comp1474433_c0_seq1.m.517701	No hits	159	-	-	-	-	complete	-	-						0	0	0	0	0.0285216	NA	1	-0.20938	1	NA	1	NA	1
comp14775_c0_seq1.m.6678	No hits	177	-	-	-	-	complete	-	-						0	0	0	0.0352391	0.0362061	-0.519285	1	-0.287012	1	NA	1	NA	1
comp1478050_c0_seq1.m.517706	No hits	174	-	-	-	-	complete	-	-						0	0	0	0.0686237	0.112093	-1.32759	1	-2.19931	1	NA	1	NA	1
comp14788_c0_seq1.m.6681	No hits	168	-	-	-	-	3prime partial	-	-						0	0.0366855	0	0.0333846	0	-0.118886	1	NA	1	0.0470213	1	-0.0495111	1
comp14800_c0_seq1.m.6683	cilia- and flagella-associated protein 69-like	273	1.2e-34	0.7339	-	-	complete	-	-						0	0	0	0	0.0724122	NA	1	-0.56746	1	NA	1	NA	1
comp1481470_c0_seq1.m.517712	No hits	198	-	-	-	-	internal	-	-						0	0.0712879	0.0800532	0	0	1.02843	1	0.632041	1	0.216113	1	-0.00279436	1
comp1481906_c0_seq1.m.517718	No hits	216	-	-	-	-	5prime partial	-	-						0	0	0.0316366	0	0	NA	1	0.256979	1	NA	1	0.045372	1
comp14840_c0_seq1.m.6687	No hits	222	-	-	-	-	internal	-	-						0	0	0	0.0385938	0.0285216	-0.526589	1	-0.20938	1	NA	1	NA	1
comp1485_c0_seq1.m.1532	50s ribosomal protein l4e	393	3.9e-73	0.918	C:ribosome; F:structural constituent of ribosome; F:protein kinase activity; F:ATP binding; P:translation; P:protein phosphorylation	-	3prime partial	Ribosomal protein L4/L1 family	-						0	0	0	0	0.18103	NA	1	-1.19775	1	NA	1	NA	1
comp14878_c0_seq1.m.6691	No hits	159	-	-	-	-	complete	-	-						0	0	0	0.0385938	0	-0.526589	1	NA	1	NA	1	NA	1
comp1488638_c0_seq1.m.517724	No hits	360	-	-	-	-	complete	-	-						0	0.0366855	0.2066	0	0.0285216	0.372662	1	1.65081	1	0.0470213	1	0.442675	1
comp1488638_c0_seq1.m.517725	No hits	282	-	-	-	-	complete	-	-						0.0559765	0	0.0316366	0	0.0362061	NA	1	-0.0319236	1	-0.0773372	1	0.045372	1
comp1489752_c0_seq1.m.517729	No hits	210	-	-	-	-	internal	-	-						0.251894	0	0	0	0	NA	1	NA	1	-0.277569	1	NA	1
comp149_c0_seq1.m.195	No hits	156	-	-	-	-	3prime partial	-	-						0	0.0523738	0	0	0	0.528215	1	NA	1	0.0692462	1	-0.0739841	1
comp1490269_c0_seq1.m.517733	No hits	243	-	-	-	-	complete	-	-						0.0495921	0.0523738	0.308147	0.0385938	0	0.00579766	1	3.01325	1	0.00254138	1	0.519954	1
comp1499_c0_seq2.m.1536	No hits	234	-	-	-	-	5prime partial	-	-						0	0	0	0.107217	0.157977	-2.05	1	-2.03631	1	NA	1	NA	1
comp1500456_c0_seq1.m.517743	No hits	321	-	-	-	-	5prime partial	-	-						0.0279883	0	0	0.102008	0.161452	-1.71085	1	-1.97853	1	-0.0379229	1	NA	1
comp1501715_c0_seq1.m.517744	No hits	384	-	-	-	-	5prime partial	-	-						0	0.0366855	0.0800532	0.112427	0.13714	-0.971965	1	-0.52559	1	0.0470213	1	0.074814	1
comp1503078_c0_seq1.m.517747	No hits	303	-	-	-	-	internal	-	-						0	0	0	0.0333846	0	-0.515527	1	NA	1	NA	1	NA	1
comp15042810_c0_seq1.m.559985	No hits	228	-	-	-	-	internal	-	-						0	0	0	0	0	NA	1	NA	1	NA	1	NA	1
comp15057_c0_seq1.m.6709	aminopeptidase n-like isoform x1	567	1.1e-49	0.6435	F:metallopeptidase activity; F:zinc ion binding; P:proteolysis	-	internal	Peptidase family M1	-						0.0991842	0	0	0.400615	0.0285216	-2.6322	0.159109	-0.20938	1	-0.129102	1	NA	1
comp1506196_c0_seq1.m.517752	ben domain-containing protein 6	261	4.1e-37	0.93	-	-	internal	-	-						0	0	0	0	0.0647277	NA	1	-1.1656	1	NA	1	NA	1
comp15088_c0_seq1.m.6715	No hits	159	-	-	-	-	5prime partial	-	-						0	0.0366855	0	0	0	0.372662	1	NA	1	0.0470213	1	-0.0495111	1
comp1509_c0_seq1.m.1538	No hits	288	-	-	-	-	5prime partial	-	-						0.0559765	0.211781	0.263709	0	0.0758869	2.04963	1	1.25277	1	0.318135	1	0.0520163	1
comp1511652_c0_seq1.m.517754	No hits	186	-	-	-	-	5prime partial	-	-						0.0559765	0.27776	0.423815	0	0	2.32227	1	3.34391	1	0.403143	1	0.163363	1
comp15148_c0_seq1.m.6728	No hits	165	-	-	-	-	3prime partial	-	-						0	0	0	0	0	NA	1	NA	1	NA	1	NA	1
comp1515302_c0_seq1.m.517757	No hits	234	-	-	-	-	5prime partial	-	-						0	0.0366855	0.122437	0.174341	0.0362061	-1.45007	1	0.579817	1	0.0470213	1	0.136929	1
comp1516141_c0_seq1.m.517766	cytochrome b-c1 complex subunit 7-like	177	3.9e-22	0.8375	C:mitochondrial respiratory chain complex III; F:hydrolase activity; P:mitochondrial electron transport ubiquinol to cytochrome c	-	5prime partial	Ubiquinol-cytochrome C reductase complex 14kD subunit	-						0	0.10589	0.18982	0	0	1.35701	1	1.34529	1	0.295757	1	0.17613	1
comp1516322_c0_seq1.m.517767	No hits	246	-	-	-	-	complete	-	-						0.0279883	0.0523738	0.0632732	0	0.0947306	0.528215	1	-0.14328	1	0.0402328	1	0.0279204	1
comp1516451_c0_seq1.m.517772	No hits	354	-	-	-	-	complete	-	-						0.279883	0	0	0	0	NA	1	NA	1	-0.298323	1	NA	1
comp1516451_c0_seq1.m.517773	No hits	321	-	-	-	-	5prime partial	-	-						0.195918	0	0	0	0	NA	1	NA	1	-0.231493	1	NA	1
comp1516665_c0_seq1.m.517776	No hits	225	-	-	-	-	5prime partial	-	-						0	0	0.0800532	0.0719784	0.0285216	-1.33364	1	0.439824	1	NA	1	0.111172	1
comp1516806_c0_seq1.m.517783	No hits	189	-	-	-	-	5prime partial	-	-						0	0	0	0	0.0570432	NA	1	-0.427271	1	NA	1	NA	1
comp1518032_c0_seq1.m.517790	integrase core domain protein	447	2.6e-22	0.6065	-	-	5prime partial	-	-						0.0279883	0.248466	0.191743	0.105363	0	0.541508	0.80195	2.37713	1	0.501047	1	-0.16378	1
comp1518194_c0_seq1.m.517794	No hits	240	-	-	-	-	5prime partial	-	-						0.163187	0.0890593	0.0612185	0	0	1.1666	1	0.46989	1	-0.152658	1	-0.0889925	1
comp1518197_c0_seq1.m.517797	hypothetical protein X777_07420 partial	246	5.5e-15	0.86	-	-	3prime partial	-	-						0	0	0.183655	0	0.205342	NA	1	-0.178257	1	NA	1	0.223137	1
comp1518198_c0_seq1.m.517798	No hits	276	-	-	-	-	complete	-	-						0	0.073371	0	0.0333846	0	0.183943	1	NA	1	0.0929926	1	-0.0993546	1
comp1518601_c0_seq1.m.517803	No hits	216	-	-	-	-	complete	-	-						0.24796	0	0.0800532	0.0352391	0.0758869	-0.519285	1	0.012243	1	-0.263534	1	0.111172	1
comp152_c0_seq1.m.199	No hits	300	-	-	-	-	5prime partial	-	-						0	0	0	0	0	NA	1	NA	1	NA	1	NA	1
comp1520683_c0_seq1.m.517838	No hits	204	-	-	-	-	complete	-	-						0	0	0	0.0704783	0.114086	-0.923586	1	-0.805398	1	NA	1	NA	1
comp1521_c0_seq1.m.1539	No hits	204	-	-	-	-	internal	-	YES						0.0559765	0.0523738	0	0	0.0473653	0.528215	1	-0.34796	1	-0.0152056	1	-0.0739841	1
comp1522506_c0_seq1.m.517855	No hits	147	-	-	-	-	3prime partial	-	-						0.0991842	0	0	0.0352391	0	-0.519285	1	NA	1	-0.129102	1	NA	1
comp15231_c0_seq1.m.6742	No hits	165	-	-	-	-	5prime partial	-	-						0	0	0	0	0.0285216	NA	1	-0.20938	1	NA	1	NA	1
comp1523236_c0_seq1.m.517864	No hits	198	-	-	-	-	3prime partial	-	-						0	0	0	0	0.0285216	NA	1	-0.20938	1	NA	1	NA	1
comp1523552_c0_seq1.m.517866	No hits	180	-	-	-	-	3prime partial	-	-						0.0495921	0.0366855	0	0.0719784	0.0835714	-0.623132	1	-1.34423	1	-0.0259657	1	-0.0495111	1
comp1523700_c0_seq1.m.517868	No hits	240	-	-	-	-	complete	-	-						0.0559765	0.0366855	0.122437	0	0.0647277	0.372662	1	0.439287	1	-0.0436243	1	0.136929	1
comp1524587_c0_seq1.m.517869	No hits	153	-	-	-	-	5prime partial	-	YES						0	0	0	0.0667691	0.100934	-0.917925	1	-1.56419	1	NA	1	NA	1
comp1525198_c0_seq1.m.517870	No hits	207	-	-	-	-	complete	-	-						0.296744	0.0692049	0	0.0385938	0.0947306	0.181924	1	-0.670329	1	-0.562367	1	-0.100338	1
comp1525547_c0_seq1.m.517878	No hits	150	-	-	-	-	5prime partial	-	-						0	0	0	0.0333846	0.0362061	-0.515527	1	-0.287012	1	NA	1	NA	1
comp1527193_c0_seq1.m.517887	No hits	159	-	-	-	-	5prime partial	-	-						0	0.0523738	0.122437	0	0.0473653	0.528215	1	0.501328	1	0.0692462	1	0.102299	1
comp1527445_c0_seq1.m.517888	No hits	162	-	-	-	-	5prime partial	-	-						0	0.0523738	0.0800532	0.0719784	0.0473653	-0.458422	1	0.260091	1	0.0692462	1	0.0418523	1
comp1527470_c0_seq1.m.517889	No hits	414	-	-	-	-	complete	-	-						0.0839648	0	0.0316366	0.143957	0	-2.04321	1	0.256979	1	-0.113486	1	0.045372	1
comp15288_c0_seq1.m.6749	dynein heavy chain axonemal	651	1.8e-141	0.9415	C:dynein complex; F:microtubule motor activity; F:ATP binding; P:microtubule-based movement; P:metabolic process	-	internal	Dynein heavy chain and region D6 of dynein motor	-						0	0	0	0.0738329	0.165661	-1.33672	1	-2.0913	1	NA	1	NA	1
comp1529324_c0_seq1.m.517896	thap domain-containing protein partial	444	1.1e-37	0.6105	F:nucleic acid binding; F:protein dimerization activity	-	5prime partial	Transposase protein	-						0	0.0366855	0.183655	0.107217	0.281229	-1.10671	1	-0.517664	0.870945	0.0470213	1	0.210051	1
comp1530264_c0_seq1.m.517901	No hits	249	-	-	-	-	complete	-	-						0	0	0	0.0771876	0.18103	-0.934549	1	-1.19775	1	NA	1	NA	1
comp1530264_c0_seq1.m.517902	No hits	225	-	-	-	-	complete	-	-						0	0.0366855	0	0.0333846	0.155984	-0.118886	1	-1.96237	1	0.0470213	1	-0.0495111	1
comp153188_c0_seq1.m.514675	No hits	222	-	-	-	-	internal	-	-						0.0839648	0.462128	0.62836	0.354683	0.588986	-0.0933999	0.960932	0.023382	0.990664	0.758859	1	0.216022	1
comp1535119_c0_seq1.m.517925	No hits	411	-	-	-	-	complete	-	-						0.0279883	0.0346024	0.0612185	0.0352391	0.0724122	-0.117381	1	-0.125324	1	0.0119821	1	0.0426864	1
comp1535119_c0_seq1.m.517926	No hits	261	-	-	-	-	complete	-	-						0	0.0692049	0	0	0.0473653	0.693893	1	-0.34796	1	0.0932577	1	-0.100338	1
comp1535153_c0_seq1.m.517936	No hits	387	-	-	-	-	5prime partial	-	-						0	0	0	0	0	NA	1	NA	1	NA	1	NA	1
comp15356_c0_seq1.m.6761	glycine-rich cell wall structural protein	213	4.9e-27	0.9675	F:protein kinase activity; F:ATP binding; P:protein phosphorylation	-	internal	Domain of unknown function (DUF243)	-						0.0991842	0	0	0	0.0285216	NA	1	-0.20938	1	-0.129102	1	NA	1
comp154_c0_seq1.m.209	aminopeptidase n-like	486	8.6e-54	0.6895	F:peptidase activity acting on L-amino acid peptides; P:proteolysis	-	internal	ERAP1-like C-terminal domain	-						0	0.0346024	0	0.233692	0.0362061	-1.47999	0.470869	-0.287012	1	0.0471719	1	-0.050052	1
comp154_c1_seq1.m.210	aminopeptidase n-like	519	2.4e-38	0.599	P:proteolysis; F:metallopeptidase activity; F:aminopeptidase activity; F:zinc ion binding; P:protein ubiquitination	-	3prime partial	-	-						0	0	0	0.333846	0.0362061	-2.43278	0.198766	-0.287012	1	NA	1	NA	1
comp1543879_c0_seq1.m.517967	No hits	201	-	-	-	-	internal	-	-						0	0.209495	0	0.0333846	0.0473653	0.866786	1	-0.34796	1	0.222528	1	-0.247743	1
comp1544574_c0_seq1.m.517972	rna polymerase ii degradation factor 1-like	1476	0	0.791	-	-	5prime partial	-	YES						0	0	0	0.0385938	1.77443	-0.526589	1	-4.86288	0.0357799	NA	1	NA	1
comp1544574_c0_seq1.m.517974	No hits	243	-	-	-	-	3prime partial	-	-						0	0	0	0	0.275538	NA	1	-2.53434	1	NA	1	NA	1
comp1545157_c0_seq1.m.517978	No hits	339	-	-	-	-	5prime partial	-	-						0.0279883	0.107973	0.306092	0	0	1.35336	1	1.7231	1	0.223872	1	0.286814	1
comp1545397_c0_seq1.m.517980	40s ribosomal protein s18	510	1.1e-107	0.978	C:extracellular region; C:ribosome; F:RNA binding; F:structural constituent of ribosome; P:translation	-	5prime partial	Ribosomal protein S13/S18	-						0.0495921	0	0	0	0	NA	1	NA	1	-0.0673752	1	NA	1
comp1549_c0_seq1.m.1550	No hits	165	-	-	-	-	3prime partial	-	-						0	0	0.0800532	0	0	NA	1	0.632041	1	NA	1	0.111172	1
comp1549_c0_seq1.m.1551	No hits	159	-	-	-	-	complete	-	-						0	0.0523738	0	0	0.0362061	0.528215	1	-0.287012	1	0.0692462	1	-0.0739841	1
comp1549876_c0_seq1.m.517991	No hits	291	-	-	-	-	internal	-	-						0	0	0	0	0	NA	1	NA	1	NA	1	NA	1
comp1549913_c0_seq1.m.517993	retrovirus-related pol polyprotein from transposon tnt 1-94	885	5.5e-80	0.6175	F:binding	-	complete	Reverse transcriptase (RNA-dependent DNA polymerase)	-						0.133557	0.10589	0.0800532	0.103863	0.29387	-0.255716	1	-1.1828	1	-0.105359	1	-0.0979993	1
comp155108_c0_seq1.m.514679	No hits	222	-	-	-	-	internal	-	-						0.0495921	0	0	0.0333846	0	-0.515527	1	NA	1	-0.0673752	1	NA	1
comp155108_c0_seq1.m.514680	No hits	162	-	-	-	-	5prime partial	-	-						0.27514	0.267178	0.0316366	0.0704783	0.0285216	0.825033	0.70751	0.064748	1	-0.0161619	1	-0.540084	1
comp1553175_c0_seq1.m.518006	No hits	171	-	-	-	-	complete	-	-						0	0	0.122437	0	0	NA	1	0.885095	1	NA	1	0.159616	1
comp15566_c0_seq1.m.6790	No hits	162	-	-	-	-	5prime partial	-	-						0.0559765	0	0	0.0352391	0	-0.519285	1	NA	1	-0.0773372	1	NA	1
comp1556826_c0_seq1.m.518028	No hits	393	-	-	-	-	5prime partial	-	YES						0	0.141433	0.447364	0	0	1.56186	1	3.30414	1	0.34766	1	0.482781	1
comp1560736_c0_seq1.m.518037	No hits	396	-	-	-	-	5prime partial	-	-						0.0775804	0.0523738	0.0612185	0.105363	0.0947306	-0.790793	1	-0.219618	1	-0.0920564	1	0.0112339	1
comp1560736_c0_seq1.m.518038	No hits	318	-	-	-	-	5prime partial	-	-						0	0	0	0	0.0473653	NA	1	-0.34796	1	NA	1	NA	1
comp15610_c0_seq1.m.6798	No hits	366	-	-	-	-	internal	-	-						0	0	0.0800532	0	0	NA	1	0.632041	1	NA	1	0.111172	1
comp1562073_c0_seq1.m.518049	cytochrome b-c1 complex subunit mitochondrial-like	309	3.2e-59	0.9155	C:mitochondrial inner membrane; C:respiratory chain; F:ubiquinol-cytochrome-c reductase activity; F:metal ion binding; F:2 iron 2 sulfur cluster binding; P:oxidation-reduction process; P:hydrogen ion transmembrane transport	EC:1.10.2.2	5prime partial	Rieske [2Fe-2S] domain	-						0.105569	0.158264	0.427924	0.0686237	0.0362061	0.47577	1	2.6405	0.256645	0.142685	1	0.695182	1
comp15625_c0_seq1.m.6802	No hits	252	-	-	-	-	complete	-	-						0	0	0	0	0	NA	1	NA	1	NA	1	NA	1
comp1564562_c0_seq1.m.518053	No hits	300	-	-	-	-	5prime partial	-	-						0.141583	0.0523738	0.0612185	0.0686237	0.130937	-0.453614	1	-0.613253	1	-0.187562	1	0.0112339	1
comp1565928_c0_seq1.m.518056	No hits	150	-	-	-	-	3prime partial	-	-						0	0	0	0	0	NA	1	NA	1	NA	1	NA	1
comp1566338_c0_seq1.m.518057	No hits	303	-	-	-	-	complete	-	-						0.0279883	0	0.122437	0	0	NA	1	0.885095	1	-0.0379229	1	0.159616	1
comp15673_c0_seq1.m.6812	No hits	165	-	-	-	-	5prime partial	-	-						0.0495921	0.0346024	0.0632732	0	0	0.37766	1	0.523166	1	-0.0257603	1	0.0592296	1
comp1570269_c0_seq1.m.518066	No hits	354	-	-	-	-	internal	-	-						0	0	0	0	0.0473653	NA	1	-0.34796	1	NA	1	NA	1
comp1571_c0_seq1.m.1560	No hits	174	-	-	-	-	complete	-	-						0	0	0	0	0	NA	1	NA	1	NA	1	NA	1
comp1571858_c0_seq1.m.518069	No hits	285	-	-	-	-	internal	-	-						0.113595	0.123662	0.0316366	0.0704783	0.0473653	0.191613	1	-0.100433	1	0.123469	1	-0.376853	1
comp1572_c0_seq1.m.1563	No hits	402	-	-	-	-	5prime partial	-	-						0	0.0346024	0.0632732	0.0352391	0.159458	-0.117381	1	-0.718589	1	0.0471719	1	0.0592296	1
comp1573761_c0_seq1.m.518076	No hits	174	-	-	-	-	complete	-	-						0.113595	0	0	0	0.0835714	NA	1	-1.34423	1	-0.137534	1	NA	1
comp15743_c0_seq1.m.6820	No hits	165	-	-	-	-	5prime partial	-	-						0	0.0366855	0.20249	0.0333846	0.0835714	-0.118886	1	0.856421	1	0.0470213	1	0.394764	1
comp1575_c1_seq1.m.1568	No hits	318	-	-	-	-	complete	-	-						0.113595	0.0366855	0.183655	0.0333846	0.0947306	-0.118886	1	0.405773	1	-0.103692	1	0.210051	1
comp15770_c0_seq1.m.6830	methionyl-trna synthetase	441	2.6e-42	0.6007	-	-	5prime partial	-	-						0	0	0	0	0.0362061	NA	1	-0.287012	1	NA	1	NA	1
comp1577562_c0_seq1.m.518080	No hits	519	-	-	-	-	internal	-	-						0	0	0	0	0	NA	1	NA	1	NA	1	NA	1
comp1577562_c0_seq1.m.518081	zinc finger protein 512b-like	519	4.7e-56	0.7335	-	-	internal	-	YES						0	0	0	0	0	NA	1	NA	1	NA	1	NA	1
comp1578576_c0_seq1.m.518087	No hits	240	-	-	-	-	complete	-	-						0	0	0	0	0	NA	1	NA	1	NA	1	NA	1
comp15787_c0_seq1.m.6837	No hits	273	-	-	-	-	internal	-	-						0	0	0	0	0	NA	1	NA	1	NA	1	NA	1
comp157953_c0_seq1.m.514689	ejaculatory bulb-specific protein 3-like	375	2.2e-66	0.767	-	-	complete	Insect pheromone-binding family, A10/OS-D	YES						0	0.0366855	0	0.0686237	7.87037	-0.618188	1	-6.60544	1	0.0470213	1	-0.0495111	1
comp158_c0_seq1.m.214	location of vulva defective 1-like	267	7.3e-46	0.8525	-	-	internal	-	-						0	0	0	0	0	NA	1	NA	1	NA	1	NA	1
comp158048_c0_seq1.m.514691	No hits	204	-	-	-	-	3prime partial	-	-						0.19756	0.544938	0	0	0.0285216	3.53283	0.0385031	-0.20938	1	0.732184	1	-1.59473	1
comp1581_c0_seq1.m.1570	t-related protein	546	2e-84	0.82	C:nucleus; F:DNA binding; F:sequence-specific DNA binding transcription factor activity; P:regulation of transcription DNA-templated	-	5prime partial	-	-						0	0.0366855	0	0.170632	0.359844	-1.4787	1	-3.0034	1	0.0470213	1	-0.0495111	1
comp1581917_c0_seq1.m.518097	No hits	186	-	-	-	-	3prime partial	-	-						0	0	0.28062	0.0333846	0	-0.515527	1	2.97838	1	NA	1	0.689037	1
comp15820_c0_seq1.m.6842	PREDICTED: uncharacterized protein LOC105671685 partial	303	2.4e-28	0.7	-	-	internal	-	-						0	0.10589	0	0	0.0285216	1.35701	1	-0.20938	1	0.295757	1	-0.324618	1
comp15842_c0_seq1.m.6853	No hits	237	-	-	-	-	internal	-	-						0	0.103807	0.0316366	0	0	0.952832	1	0.256979	1	0.133697	1	-0.131879	1
comp15848_c0_seq1.m.6857	No hits	183	-	-	-	-	5prime partial	-	-						0.0495921	0	0	0	0	NA	1	NA	1	-0.0673752	1	NA	1
comp1584838_c0_seq1.m.518104	No hits	153	-	-	-	-	complete	-	-						0	0	0.183655	0.0719784	0	-1.33364	1	1.21804	1	NA	1	0.223137	1
comp1586_c0_seq1.m.1575	No hits	222	-	-	-	-	complete	-	-						0	0	0.381431	0.0333846	0.0473653	-0.515527	1	1.88593	1	NA	1	0.714281	1
comp1586_c0_seq1.m.1576	No hits	192	-	-	-	-	5prime partial	-	-						0	0	0.0800532	0	0	NA	1	0.632041	1	NA	1	0.111172	1
comp1586535_c0_seq1.m.518112	No hits	243	-	-	-	-	complete	-	-						0	0.0366855	0	0	0	0.372662	1	NA	1	0.0470213	1	-0.0495111	1
comp15866_c0_seq1.m.6860	No hits	210	-	-	-	-	3prime partial	-	-						0	0	0	0	0.0473653	NA	1	-0.34796	1	NA	1	NA	1
comp1587_c0_seq1.m.1579	No hits	219	-	-	-	-	5prime partial	-	-						0	0	0.0800532	0.0333846	0.0570432	-0.515527	1	0.151768	1	NA	1	0.111172	1
comp15871_c0_seq1.m.6869	No hits	177	-	-	-	-	5prime partial	-	-						0	0	0	0.0385938	0.140615	-0.526589	1	-2.45953	1	NA	1	NA	1
comp15877_c0_seq1.m.6873	No hits	192	-	-	-	-	complete	-	-						0	0	0	0	0	NA	1	NA	1	NA	1	NA	1
comp1589943_c0_seq1.m.518119	No hits	150	-	-	-	-	3prime partial	-	-						0	0	0	0.0719784	0	-1.33364	1	NA	1	NA	1	NA	1
comp1592000_c0_seq1.m.518124	No hits	252	-	-	-	-	internal	-	-						0	0.0366855	0	0.168777	0.119777	-1.44591	1	-1.69547	1	0.0470213	1	-0.0495111	1
comp15930_c0_seq1.m.6891	fatty acid synthase	213	1.9e-25	0.6945	F:catalytic activity; P:metabolic process	-	internal	Ketoacyl-synthetase C-terminal extension	-						0	0	0	0.0385938	0	-0.526589	1	NA	1	NA	1	NA	1
comp1593223_c0_seq1.m.518125	No hits	213	-	-	-	-	5prime partial	-	-						0	0	0	0	0.0285216	NA	1	-0.20938	1	NA	1	NA	1
comp1595_c0_seq1.m.1581	No hits	153	-	-	-	-	5prime partial	-	-						0.0775804	0.073371	0	0	0	0.685889	1	NA	1	-0.0223051	1	-0.0993546	1
comp159551_c0_seq1.m.514700	No hits	153	-	-	-	-	3prime partial	-	-						0.0559765	0	0	1.92498	0.205342	-5.85741	2.29651e-05	-2.91741	1	-0.0773372	1	NA	1
comp15957_c0_seq1.m.6898	No hits	171	-	-	-	-	3prime partial	-	-						0	0	0	0	0	NA	1	NA	1	NA	1	NA	1
comp15968_c0_seq1.m.6906	endonuclease-reverse transcriptase	303	4.8e-21	0.638	-	-	5prime partial	-	-						0	0	0	0	0.0835714	NA	1	-1.34423	1	NA	1	NA	1
comp15968_c0_seq1.m.6908	endonuclease-reverse transcriptase	198	5.9e-07	0.72	-	-	3prime partial	-	-						0	0	0	0	0.0473653	NA	1	-0.34796	1	NA	1	NA	1
comp15976_c0_seq1.m.6911	protein pih1d3	255	6.7e-51	0.937	-	-	complete	pre-RNA processing PIH1/Nop17	-						0	0	0	0.105717	0.0473653	-1.24028	1	-0.34796	1	NA	1	NA	1
comp1598165_c0_seq1.m.518137	No hits	342	-	-	-	-	5prime partial	-	-						0	0	0	0.0771876	0	-0.934549	1	NA	1	NA	1	NA	1
comp15990_c0_seq1.m.6921	No hits	192	-	-	-	-	3prime partial	-	-						0	0.125745	0.0316366	0.0333846	0.0758869	0.631797	1	-0.47606	1	0.323124	1	-0.265967	1
comp16005_c0_seq1.m.6932	No hits	153	-	-	-	-	complete	-	-						0	0	0	0.0333846	0	-0.515527	1	NA	1	NA	1	NA	1
comp16017_c0_seq1.m.6939	mevalonate kinase-like	249	1.3e-11	0.6367	F:kinase activity; P:cellular metabolic process	-	internal	-	-						0	0	0	0.133538	0	-1.49005	1	NA	1	NA	1	NA	1
comp16027_c0_seq1.m.6944	No hits	180	-	-	-	-	5prime partial	-	-						0	0	0.141272	0	0.0362061	NA	1	0.978883	1	NA	1	0.390387	1
comp16029_c1_seq1.m.6946	No hits	180	-	-	-	-	complete	-	-						0	0	0	0	0	NA	1	NA	1	NA	1	NA	1
comp16034_c0_seq1.m.6948	No hits	171	-	-	-	-	5prime partial	-	-						0	0	0	0.342764	0.208817	-3.42706	0.0493061	-2.28676	1	NA	1	NA	1
comp1604064_c0_seq1.m.518147	No hits	165	-	-	-	-	3prime partial	-	-						0	0	0.0949099	0	0.130937	NA	1	-0.154801	1	NA	1	0.135868	1
comp16049_c0_seq2.m.6956	No hits	165	-	-	-	-	complete	-	-						0.0559765	0.0366855	0	0.0333846	0	-0.118886	1	NA	1	-0.0436243	1	-0.0495111	1
comp16063_c0_seq1.m.6961	hydroxysteroid dehydrogenase-like protein 2	462	3.9e-25	0.5815	P:oxidation-reduction process; F:oxidoreductase activity; P:metabolic process; C:peroxisome; C:mitochondrion; C:membrane	-	3prime partial	SCP-2 sterol transfer family	-						0	0	0	0	0.253443	NA	1	-1.49967	1	NA	1	NA	1
comp1606315_c0_seq1.m.518151	histone-lysine n-methyltransferase setmar-like	207	3.3e-29	0.7615	F:methyltransferase activity; P:methylation	-	internal	-	-						0	0	0	0	0	NA	1	NA	1	NA	1	NA	1
comp16067_c0_seq1.m.6967	No hits	171	-	-	-	-	5prime partial	-	-						0	0	0	0	0.0947306	NA	1	-0.670329	1	NA	1	NA	1
comp16071_c0_seq1.m.6969	collagen alpha-5 chain-like	234	1.8e-06	0.5	-	-	internal	Collagen triple helix repeat (20 copies)	-						0	0	0	0	0	NA	1	NA	1	NA	1	NA	1
comp16082_c0_seq1.m.6982	No hits	156	-	-	-	-	5prime partial	-	-						0	0.0523738	0	0	0	0.528215	1	NA	1	0.0692462	1	-0.0739841	1
comp16088_c0_seq2.m.6992	60s ribosomal protein l32	210	3.8e-42	0.965	C:cytosolic large ribosomal subunit; F:structural constituent of ribosome; P:cytoplasmic translation	-	internal	Ribosomal protein L32	-						0	0	0	0	0	NA	1	NA	1	NA	1	NA	1
comp16097_c0_seq1.m.6998	No hits	213	-	-	-	-	complete	-	-						0	0	0	0	0.0285216	NA	1	-0.20938	1	NA	1	NA	1
comp161_c0_seq1.m.217	No hits	156	-	-	-	-	3prime partial	-	-						0	0.073371	0	0	0	0.685889	1	NA	1	0.0929926	1	-0.0993546	1
comp16100_c1_seq1.m.7000	No hits	264	-	-	-	-	internal	-	-						0	0	0.0800532	0	0.0285216	NA	1	0.439824	1	NA	1	0.111172	1
comp16102_c0_seq1.m.7003	No hits	207	-	-	-	-	5prime partial	-	-						0.307871	0	0	0	0	NA	1	NA	1	-0.317788	1	NA	1
comp16106_c0_seq1.m.7012	hypothetical protein ANOM_004936	447	4.3e-96	0.9083	-	-	internal	-	-						0	0	0	0	0	NA	1	NA	1	NA	1	NA	1
comp16109_c0_seq1.m.7016	dynein heavy chain axonemal	243	3.9e-48	0.9195	C:dynein complex; F:microtubule motor activity; F:ATP binding; P:microtubule-based movement; P:metabolic process	-	internal	P-loop containing dynein motor region D3	-						0	0.0366855	0	0.0352391	0	-0.121904	1	NA	1	0.0470213	1	-0.0495111	1
comp16118_c0_seq1.m.7028	No hits	180	-	-	-	-	3prime partial	-	-						0.0279883	0.0346024	0	0	0.0835714	0.37766	1	-1.34423	1	0.0119821	1	-0.050052	1
comp16119_c0_seq1.m.7031	PREDICTED: uncharacterized protein K02A2.6-like partial	378	6e-39	0.7315	-	-	internal	Reverse transcriptase (RNA-dependent DNA polymerase)	-						0	0	0	0.0719784	0.206824	-1.33364	1	-2.80794	1	NA	1	NA	1
comp16125_c0_seq1.m.7034	No hits	180	-	-	-	-	complete	-	-						0	0	0.0612185	0	0.0362061	NA	1	0.188105	1	NA	1	0.0836932	1
comp16133_c0_seq1.m.7041	No hits	231	-	-	-	-	5prime partial	-	-						0	0.0346024	0.122437	0	0.0835714	0.37766	1	0.279192	1	0.0471719	1	0.1361	1
comp16153_c0_seq1.m.7049	No hits	204	-	-	-	-	internal	-	-						0	0	0	0	0.0570432	NA	1	-0.427271	1	NA	1	NA	1
comp16161_c0_seq1.m.7053	No hits	291	-	-	-	-	complete	-	-						0	0	0	0.0667691	0.0835714	-0.917925	1	-1.34423	1	NA	1	NA	1
comp16172_c1_seq1.m.7057	No hits	198	-	-	-	-	5prime partial	-	-						0	0	0.122437	0	0	NA	1	0.885095	1	NA	1	0.159616	1
comp1619465_c0_seq1.m.518160	No hits	165	-	-	-	-	complete	-	-						0	0	0	0	0.0473653	NA	1	-0.34796	1	NA	1	NA	1
comp162_c1_seq1.m.218	No hits	273	-	-	-	-	internal	-	-						0.0495921	0	0	0	0	NA	1	NA	1	-0.0673752	1	NA	1
comp16202_c0_seq1.m.7090	No hits	225	-	-	-	-	internal	-	-						0	0	0	0	0	NA	1	NA	1	NA	1	NA	1
comp1622114_c0_seq1.m.518163	No hits	297	-	-	-	-	internal	-	-						0.0775804	0.0712879	0.278565	0	0.123252	1.02843	1	0.940828	1	-0.0370177	1	0.573057	1
comp16222_c0_seq1.m.7093	No hits	228	-	-	-	-	5prime partial	-	-						0	0	0	0.0333846	0	-0.515527	1	NA	1	NA	1	NA	1
comp16232_c0_seq1.m.7099	63 kda sperm flagellar membrane protein	225	1.2e-34	0.812	C:motile cilium; F:calcium ion binding	-	internal	-	-						0	0	0	0	0.0947306	NA	1	-0.670329	1	NA	1	NA	1
comp16232_c1_seq1.m.7101	63 kda sperm flagellar membrane protein	285	6.1e-47	0.927	C:motile cilium; F:calcium ion binding	-	internal	-	-						0	0	0	0	0.0473653	NA	1	-0.34796	1	NA	1	NA	1
comp16232_c1_seq1.m.7102	No hits	285	-	-	-	-	internal	-	-						0	0	0	0	0.0835714	NA	1	-1.34423	1	NA	1	NA	1
comp1624625_c0_seq1.m.518174	No hits	198	-	-	-	-	complete	-	-						0	0	0	0.0352391	0.148299	-0.519285	1	-2.51291	1	NA	1	NA	1
comp1624712_c0_seq1.m.518177	No hits	210	-	-	-	-	5prime partial	-	-						0	0	0	0.0333846	0.0724122	-0.515527	1	-0.56746	1	NA	1	NA	1
comp1625326_c0_seq1.m.518183	No hits	312	-	-	-	-	complete	-	-						0	0	0	0.102008	0.13293	-1.71085	1	-1.7834	1	NA	1	NA	1
comp1625378_c0_seq1.m.518186	No hits	183	-	-	-	-	complete	-	-						0.0279883	0.0523738	0	0.0352391	0.0362061	0.0115584	1	-0.287012	1	0.0402328	1	-0.0739841	1
comp1625647_c0_seq1.m.518192	No hits	252	-	-	-	-	3prime partial	-	-						0.148776	0	0	0.0333846	0.206824	-0.515527	1	-2.80794	1	-0.180659	1	NA	1
comp1625680_c0_seq1.m.518195	No hits	159	-	-	-	-	complete	-	-						0	0	0	0	0.142096	NA	1	-0.937563	1	NA	1	NA	1
comp1626510_c0_seq1.m.518199	No hits	420	-	-	-	-	internal	-	-						0.0279883	0.107973	0.3882	0.0352391	0	0.536667	1	3.91627	1	0.223872	1	0.723732	1
comp1627034_c0_seq1.m.518207	No hits	237	-	-	-	-	3prime partial	-	-						0	0.0366855	0.0612185	0.0352391	0.0835714	-0.121904	1	-0.254871	1	0.0470213	1	0.0434497	1
comp1627256_c0_seq1.m.518211	No hits	255	-	-	-	-	internal	-	-						0	0	0	0	0.0285216	NA	1	-0.20938	1	NA	1	NA	1
comp1627328_c0_seq1.m.518216	No hits	318	-	-	-	-	internal	-	-						0	0	0	0.105363	0.112093	-1.71535	1	-2.19931	1	NA	1	NA	1
comp1627541_c0_seq1.m.518223	No hits	201	-	-	-	-	5prime partial	-	-						0.113595	0.0523738	0.269873	0	0	0.528215	1	2.87358	1	-0.0732749	1	0.472351	1
comp1627544_c0_seq1.m.518224	No hits	207	-	-	-	-	internal	-	-						0	0.0346024	0.18982	0	0.0473653	0.37766	1	0.893957	1	0.0471719	1	0.23888	1
comp1627661_c0_seq1.m.518226	No hits	165	-	-	-	-	complete	-	-						0.163187	0	0	0	0	NA	1	NA	1	-0.385073	1	NA	1
comp1627705_c0_seq1.m.518229	No hits	195	-	-	-	-	complete	-	-						0.0279883	0	0	0.0719784	0.0758869	-1.33364	1	-1.24911	1	-0.0379229	1	NA	1
comp1627749_c0_seq1.m.518231	No hits	312	-	-	-	-	5prime partial	-	-						0	0.13935	0.217347	0	0.0473653	1.56473	1	1.40737	1	0.347811	1	0.20366	1
comp1627944_c0_seq1.m.518233	No hits	162	-	-	-	-	complete	-	-						0	0	0	0	0	NA	1	NA	1	NA	1	NA	1
comp1628188_c0_seq1.m.518235	No hits	168	-	-	-	-	5prime partial	-	-						0	0	0	0	0.0570432	NA	1	-0.427271	1	NA	1	NA	1
comp1628785_c0_seq1.m.518239	No hits	381	-	-	-	-	complete	-	-						0	0	0	0	0.119777	NA	1	-1.69547	1	NA	1	NA	1
comp16290_c0_seq1.m.7133	No hits	258	-	-	-	-	5prime partial	-	-						0	0	0	0	0	NA	1	NA	1	NA	1	NA	1
comp16297_c1_seq1.m.7136	No hits	216	-	-	-	-	5prime partial	-	-						0	0	0	0	0.0473653	NA	1	-0.34796	1	NA	1	NA	1
comp1629831_c0_seq1.m.518244	No hits	153	-	-	-	-	complete	-	-						0	0.0523738	0	0	0	0.528215	1	NA	1	0.0692462	1	-0.0739841	1
comp16301_c0_seq2.m.7141	No hits	168	-	-	-	-	5prime partial	-	-						0.0279883	0.0523738	0.0632732	0	0	0.528215	1	0.523166	1	0.0402328	1	0.0279204	1
comp16306_c0_seq1.m.7144	No hits	240	-	-	-	-	5prime partial	-	-						0	0.104748	0	0	0.0647277	0.923331	1	-1.1656	1	0.130097	1	-0.141672	1
comp1630812_c0_seq1.m.518260	No hits	255	-	-	-	-	5prime partial	-	-						0	0	0	0	0.159458	NA	1	-2.55176	1	NA	1	NA	1
comp1630812_c0_seq1.m.518262	No hits	216	-	-	-	-	complete	-	-						0	0.0692049	0.160106	0	0.130937	0.693893	1	0.15683	1	0.0932577	1	0.108547	1
comp1631342_c0_seq1.m.518272	No hits	258	-	-	-	-	3prime partial	-	-						0.204753	0.110057	0.0316366	0.0385938	0.0724122	0.403755	1	-0.346361	1	-0.179442	1	-0.130345	1
comp16317_c0_seq1.m.7154	No hits	186	-	-	-	-	3prime partial	-	-						0	0	0.430584	0	0	NA	1	3.3978	1	NA	1	0.833252	1
comp1631906_c0_seq1.m.518273	gag-pol protein	240	4.2e-21	0.751	-	-	complete	-	-						0	0	0.0949099	0.0333846	0.0724122	-0.515527	1	0.162786	1	NA	1	0.135868	1
comp1631906_c0_seq1.m.518274	No hits	162	-	-	-	-	complete	-	-						0	0	0	0	0.0285216	NA	1	-0.20938	1	NA	1	NA	1
comp1632176_c0_seq1.m.518276	No hits	207	-	-	-	-	5prime partial	-	-						0	0.073371	0.124492	0	0	0.685889	1	1.95426	1	0.0929926	1	0.135264	1
comp16322_c1_seq1.m.7162	No hits	234	-	-	-	-	complete	-	-						0	0	0	0	0	NA	1	NA	1	NA	1	NA	1
comp1632527_c0_seq1.m.518278	No hits	189	-	-	-	-	5prime partial	-	-						0	0	0.28062	0	0.0285216	NA	1	2.01929	1	NA	1	0.689037	1
comp1632695_c0_seq1.m.518279	No hits	156	-	-	-	-	5prime partial	-	-						0	0.104748	0.0949099	0	0	0.923331	1	0.76409	1	0.130097	1	-0.00607377	1
comp1633851_c0_seq1.m.518286	hypothetical protein L484_004636	165	7e-14	0.89	-	-	3prime partial	-	-						0	0	0.0316366	0	0	NA	1	0.256979	1	NA	1	0.045372	1
comp1633927_c0_seq1.m.518287	No hits	339	-	-	-	-	internal	-	-						0.141583	0.0523738	0	0.0385938	0.112093	0.00579766	1	-2.19931	1	-0.187562	1	-0.0739841	1
comp1635667_c0_seq1.m.518308	No hits	249	-	-	-	-	5prime partial	-	-						0.0775804	0.073371	0.0800532	0.105717	0.0473653	-0.425739	1	0.260091	1	-0.0223051	1	0.0048631	1
comp1635849_c0_seq1.m.518309	No hits	327	-	-	-	-	complete	-	-						0.111953	0.140493	0	0	0.123252	1.61373	1	-1.68144	1	0.042734	1	-0.398971	1
comp1636726_c0_seq1.m.518310	No hits	192	-	-	-	-	5prime partial	-	-						0	0.178119	0.430584	0	0	1.80687	1	3.3978	1	0.41723	1	0.420107	1
comp1636857_c0_seq1.m.518311	No hits	183	-	-	-	-	5prime partial	-	-						0	0	0	0.110572	0.0647277	-1.72212	1	-1.1656	1	NA	1	NA	1
comp1637239_c0_seq1.m.518316	No hits	261	-	-	-	-	internal	-	-						0	0	0	0	0.0758869	NA	1	-1.24911	1	NA	1	NA	1
comp1639305_c0_seq1.m.518335	No hits	279	-	-	-	-	complete	-	-						0	0	0	0.0352391	0.0473653	-0.519285	1	-0.34796	1	NA	1	NA	1
comp1639305_c0_seq1.m.518336	copia protein	219	3.5e-32	0.6978	-	-	3prime partial	-	-						0.113595	0	0	0	0.0758869	NA	1	-1.24911	1	-0.137534	1	NA	1
comp16396_c0_seq1.m.7200	No hits	150	-	-	-	-	complete	-	-						0.0775804	0.0346024	0	0	0.0362061	0.37766	1	-0.287012	1	-0.140503	1	-0.050052	1
comp16397_c0_seq1.m.7201	No hits	150	-	-	-	-	5prime partial	-	-						0	0	0	0	0	NA	1	NA	1	NA	1	NA	1
comp1640185_c0_seq1.m.518342	probable chitinase 3	858	4.6e-160	0.9245	C:extracellular region; F:chitin binding; P:chitin metabolic process	-	5prime partial	Chitin binding Peritrophin-A domain	-						0	0.0692049	0	0	0.207336	0.693893	1	-2.25798	1	0.0932577	1	-0.100338	1
comp1640323_c0_seq1.m.518349	No hits	180	-	-	-	-	5prime partial	-	-						0	0	0	0	0	NA	1	NA	1	NA	1	NA	1
comp1640716_c0_seq1.m.518352	No hits	303	-	-	-	-	5prime partial	-	-						0	0	0	0.0352391	0.0285216	-0.519285	1	-0.20938	1	NA	1	NA	1
comp1640716_c0_seq1.m.518353	No hits	222	-	-	-	-	5prime partial	-	YES						0	0	0	0.0352391	0.0362061	-0.519285	1	-0.287012	1	NA	1	NA	1
comp1640716_c0_seq1.m.518354	No hits	219	-	-	-	-	3prime partial	-	-						0	0	0	0	0	NA	1	NA	1	NA	1	NA	1
comp1640753_c0_seq1.m.518356	No hits	213	-	-	-	-	internal	-	-						0.204753	0.0366855	0.367311	0	0	0.372662	1	1.92174	1	-0.423683	1	0.36781	1
comp16409_c0_seq1.m.7219	No hits	177	-	-	-	-	3prime partial	-	-						0	0	0	0	0	NA	1	NA	1	NA	1	NA	1
comp1640933_c0_seq1.m.518361	No hits	174	-	-	-	-	complete	-	-						0	0.104748	0.0800532	0	0	0.923331	1	0.632041	1	0.130097	1	-0.0435545	1
comp16412_c0_seq1.m.7220	No hits	153	-	-	-	-	5prime partial	-	-						0	0	0	0.147666	0.0285216	-2.04684	1	-0.20938	1	NA	1	NA	1
comp1641434_c0_seq1.m.518364	No hits	177	-	-	-	-	complete	-	-						0	0	0.0316366	0	0.0285216	NA	1	0.064748	1	NA	1	0.045372	1
comp1642200_c0_seq1.m.518366	5-hydroxytryptamine receptor 1-like	210	8e-33	0.8118	C:integral component of membrane; F:G-protein coupled receptor activity; P:G-protein coupled receptor signaling pathway	-	internal	-	-						0.0495921	0	0	0.0385938	0	-0.526589	1	NA	1	-0.0673752	1	NA	1
comp1642418_c0_seq1.m.518367	l-lactate dehydrogenase a chain-like	291	1.1e-58	0.8745	F:oxidoreductase activity acting on the CH-OH group of donors NAD or NADP as acceptor; P:carbohydrate metabolic process; P:carboxylic acid metabolic process; P:oxidation-reduction process	-	internal	-	-						0	0.207615	0	0	0.0285216	1.51986	1	-0.20938	1	0.229566	1	-0.255351	1
comp16425_c0_seq1.m.7224	No hits	330	-	-	-	-	3prime partial	-	-						0	0.0366855	0	0	0.201867	0.372662	1	-2.30511	1	0.0470213	1	-0.0495111	1
comp1642909_c0_seq1.m.518370	No hits	168	-	-	-	-	5prime partial	-	-						0	0	0	0.0352391	0.0932492	-0.519285	1	-1.48133	1	NA	1	NA	1
comp1643199_c0_seq1.m.518371	No hits	192	-	-	-	-	3prime partial	-	-						0.0279883	0.0692049	0.0632732	0	0	0.693893	1	0.523166	1	0.0755928	1	-0.0099855	1
comp1645202_c0_seq1.m.518376	No hits	198	-	-	-	-	complete	-	-						0	0	0.0612185	0	0.0285216	NA	1	0.289755	1	NA	1	0.0836932	1
comp1645741_c0_seq1.m.518384	No hits	219	-	-	-	-	complete	-	-						0	0	0	0	0	NA	1	NA	1	NA	1	NA	1
comp1646376_c0_seq1.m.518386	No hits	297	-	-	-	-	complete	-	-						0	0.16243	0.0928551	0	0	1.69665	1	1.60806	1	0.383692	1	-0.20749	1
comp1646376_c0_seq1.m.518387	No hits	216	-	-	-	-	complete	-	-						0	0.0712879	0.0316366	0.0719784	0.0947306	-0.23202	1	-0.444663	1	0.216113	1	-0.131239	1
comp1647046_c0_seq1.m.518391	transposable element p transposase	468	2.1e-93	0.7235	-	-	internal	-	-						0.0559765	0.0346024	0.0800532	0	0.224186	0.37766	1	-1.23408	1	-0.0434201	1	0.074027	1
comp1647327_c0_seq1.m.518394	No hits	180	-	-	-	-	5prime partial	-	-						0.0495921	0.107973	0.0316366	0.0352391	0	0.536667	1	0.256979	1	0.155257	1	-0.232213	1
comp16474_c0_seq1.m.7255	reverse ribonuclease partial	414	8.1e-31	0.607	-	-	internal	-	-						0	0	0.0612185	0	0.189461	NA	1	-0.657405	1	NA	1	0.0836932	1
comp1647491_c0_seq1.m.518395	No hits	546	-	-	-	-	5prime partial	-	-						0.148776	0.0366855	0.156128	0.18776	0.326601	-1.46077	1	-0.743968	0.778451	-0.163885	1	0.348391	1
comp16476_c0_seq1.m.7261	No hits	150	-	-	-	-	complete	-	-						0	0	0	0	0	NA	1	NA	1	NA	1	NA	1
comp1647746_c0_seq1.m.518397	No hits	273	-	-	-	-	3prime partial	-	-						0	0	0	0.0333846	0.112093	-0.515527	1	-2.19931	1	NA	1	NA	1
comp16479_c0_seq1.m.7263	uncharacterized transposase-like protein partial	249	4.4e-30	0.75	-	-	5prime partial	-	-						0	0	0	0.0385938	0.0285216	-0.526589	1	-0.20938	1	NA	1	NA	1
comp1648471_c0_seq1.m.518404	No hits	261	-	-	-	-	internal	-	-						0	0	0.141272	0.0686237	0.123252	-1.32759	1	0.115847	1	NA	1	0.390387	1
comp1648494_c0_seq1.m.518407	No hits	156	-	-	-	-	5prime partial	-	-						0.0279883	0	0.0800532	0	0	NA	1	0.632041	1	-0.0379229	1	0.111172	1
comp16487_c0_seq1.m.7266	l-lactate dehydrogenase a chain-like	210	1.1e-34	0.927	F:oxidoreductase activity acting on the CH-OH group of donors NAD or NADP as acceptor; P:carbohydrate metabolic process; P:carboxylic acid metabolic process; P:oxidation-reduction process	-	5prime partial	-	-						0	0.244098	0	0	0.0362061	2.08802	1	-0.287012	1	0.484787	1	-0.546228	1
comp1648899_c0_seq1.m.518410	No hits	210	-	-	-	-	3prime partial	-	-						0	0	0	0.0352391	0	-0.519285	1	NA	1	NA	1	NA	1
comp1649146_c0_seq1.m.518413	No hits	210	-	-	-	-	5prime partial	-	-						0	0	0	0.0385938	0.0473653	-0.526589	1	-0.34796	1	NA	1	NA	1
comp1649725_c0_seq1.m.518415	histidine-rich glyco	711	3.9e-103	0.867	-	-	5prime partial	Domain of unknown function (DUF4779)	-						0	0	0	0.412888	0.142608	-3.6209	0.0347482	-0.965888	1	NA	1	NA	1
comp1649725_c0_seq1.m.518416	No hits	684	-	-	-	-	3prime partial	-	-						0	0	0	0.36723	0.0855647	-2.53676	0.177372	-0.626168	1	NA	1	NA	1
comp165_c0_seq1.m.221	No hits	237	-	-	-	-	5prime partial	-	-						0	0	0.28062	0	0	NA	1	2.97838	1	NA	1	0.689037	1
comp1650571_c0_seq1.m.518421	No hits	255	-	-	-	-	complete	-	-						0.0279883	0.0523738	0.122437	0	0	0.528215	1	0.885095	1	0.0402328	1	0.102299	1
comp1650571_c0_seq1.m.518422	No hits	219	-	-	-	-	complete	-	-						0.113595	0.073371	0	0	0.195664	0.685889	1	-2.81616	1	-0.0384492	1	-0.0993546	1
comp1650957_c0_seq1.m.518425	No hits	204	-	-	-	-	internal	-	-						0	0.0366855	0	0	0.0362061	0.372662	1	-0.287012	1	0.0470213	1	-0.0495111	1
comp16513_c0_seq1.m.7274	retrovirus-related pol polyprotein from transposon tnt 1-94	360	4e-53	0.6185	F:metal ion binding; F:nucleic acid binding; P:DNA integration; F:zinc ion binding	-	5prime partial	-	-						0	0	0	0	0	NA	1	NA	1	NA	1	NA	1
comp16513_c0_seq2.m.7276	No hits	201	-	-	-	-	internal	-	-						0	0	0	0	0	NA	1	NA	1	NA	1	NA	1
comp165135_c0_seq1.m.514706	No hits	216	-	-	-	-	internal	-	-						0	0	0	0.0719784	0.0724122	-1.33364	1	-0.56746	1	NA	1	NA	1
comp16521_c0_seq1.m.7279	No hits	279	-	-	-	-	internal	-	-						0	0	0	0	0	NA	1	NA	1	NA	1	NA	1
comp1652664_c0_seq1.m.518438	No hits	249	-	-	-	-	3prime partial	-	-						0.0839648	0.209495	0.0800532	0	0	1.47233	1	0.632041	1	0.12693	1	-0.161455	1
comp16531_c0_seq1.m.7283	thap domain-containing protein 9-like protein	480	7.8e-28	0.6735	-	-	5prime partial	-	-						0.0495921	0	0	0.0667691	0.0285216	-0.917925	1	-0.20938	1	-0.0673752	1	NA	1
comp16547_c0_seq1.m.7290	No hits	210	-	-	-	-	3prime partial	-	-						0.0839648	0.073371	0	0.0352391	0.0835714	0.180997	1	-1.34423	1	-0.0246588	1	-0.0993546	1
comp16547_c0_seq1.m.7293	No hits	165	-	-	-	-	complete	-	-						0.0279883	0	0	0.0686237	0	-1.32759	1	NA	1	-0.0379229	1	NA	1
comp1654715_c0_seq1.m.518446	PREDICTED: uncharacterized protein LOC105840901	546	1.6e-82	0.756	-	-	internal	-	-						0	0.073371	0.0632732	0	0.176821	0.685889	1	-0.871982	1	0.0929926	1	-0.008813	1
comp1654827_c0_seq1.m.518452	No hits	234	-	-	-	-	complete	-	-						0	0	0	0	0	NA	1	NA	1	NA	1	NA	1
comp1654839_c0_seq1.m.518453	PREDICTED: uncharacterized protein LOC105456502 isoform X4	477	2.1e-66	0.695	-	-	3prime partial	-	YES						0	0.633997	0	0	0	3.7308	0.0257286	NA	1	1.58888	1	-1.74889	1
comp16549_c0_seq1.m.7297	uncharacterised protein	192	1.6e-34	0.7055	-	-	complete	-	-						0.113595	0.157121	0	0.0352391	0	0.645774	1	NA	1	0.0605137	1	-0.198765	1
comp16556_c0_seq1.m.7300	No hits	192	-	-	-	-	3prime partial	-	-						0	0	0.0949099	0	0	NA	1	0.76409	1	NA	1	0.135868	1
comp1656104_c0_seq1.m.518459	No hits	267	-	-	-	-	complete	-	-						0	0	0.0316366	0.182905	0	-2.29643	1	0.256979	1	NA	1	0.045372	1
comp1656588_c0_seq1.m.518460	No hits	255	-	-	-	-	complete	-	-						0	0	0	0.0385938	0	-0.526589	1	NA	1	NA	1	NA	1
comp16566_c0_seq1.m.7309	No hits	165	-	-	-	-	5prime partial	-	-						0	0	0	0	0.0473653	NA	1	-0.34796	1	NA	1	NA	1
comp1657414_c0_seq1.m.518466	No hits	243	-	-	-	-	complete	-	-						0.0279883	0.0346024	0	0.107217	0.0947306	-1.10054	1	-0.670329	1	0.0119821	1	-0.050052	1
comp1657648_c0_seq1.m.518469	No hits	312	-	-	-	-	internal	-	-						0	0	0	0.115781	0.161452	-1.25312	1	-1.97853	1	NA	1	NA	1
comp1658290_c0_seq1.m.518472	zinc finger bed domain-containing protein 1-like	363	1.6e-45	0.6005	F:nucleic acid binding; F:protein dimerization activity	-	complete	hAT family C-terminal dimerisation region	-						0	0.0890593	0.0316366	0.0738329	0.119777	-0.118525	1	-0.885249	1	0.249311	1	-0.171288	1
comp1659074_c0_seq1.m.518481	glutamate receptor 1-like	390	2e-26	0.8875	-	-	5prime partial	-	-						0	0	0.253093	0.0385938	0	-0.526589	1	1.6412	1	NA	1	0.305917	1
comp1659619_c0_seq1.m.518484	No hits	207	-	-	-	-	3prime partial	-	-						0	0	0	0	0	NA	1	NA	1	NA	1	NA	1
comp1659619_c0_seq1.m.518485	No hits	174	-	-	-	-	complete	-	-						0	0	0	0	0	NA	1	NA	1	NA	1	NA	1
comp16601_c0_seq1.m.7316	No hits	330	-	-	-	-	complete	-	-						0	0	0	0	0.0570432	NA	1	-0.427271	1	NA	1	NA	1
comp1661379_c0_seq1.m.518490	No hits	291	-	-	-	-	complete	-	-						0	0	0.122437	0	0.0362061	NA	1	0.579817	1	NA	1	0.159616	1
comp1662775_c0_seq1.m.518497	No hits	150	-	-	-	-	5prime partial	-	-						0.113595	0.107973	0	0	0	1.35336	1	NA	1	0.0370718	1	-0.32386	1
comp16628_c0_seq1.m.7333	No hits	315	-	-	-	-	complete	-	-						0	0	0	0.0738329	0.275026	-1.33672	1	-2.58517	1	NA	1	NA	1
comp16628_c0_seq1.m.7336	No hits	210	-	-	-	-	complete	-	-						0	0.0366855	0	0.0719784	0.112093	-0.623132	1	-2.19931	1	0.0470213	1	-0.0495111	1
comp16632_c0_seq1.m.7342	No hits	156	-	-	-	-	5prime partial	-	-						0	0	0.0316366	0	0.0473653	NA	1	-0.100433	1	NA	1	0.045372	1
comp1663723_c0_seq1.m.518500	No hits	150	-	-	-	-	complete	-	-						0	0	0.0316366	0	0.0473653	NA	1	-0.100433	1	NA	1	0.045372	1
comp16644_c1_seq1.m.7347	No hits	210	-	-	-	-	5prime partial	-	-						0	0	0.0800532	0	0	NA	1	0.632041	1	NA	1	0.111172	1
comp16658_c0_seq1.m.7354	No hits	180	-	-	-	-	3prime partial	-	-						0	0	0	0.0385938	0	-0.526589	1	NA	1	NA	1	NA	1
comp1666_c1_seq1.m.1591	No hits	276	-	-	-	-	complete	-	YES						0	0.0692049	0	0.0352391	0.155984	0.187635	1	-1.96237	1	0.0932577	1	-0.100338	1
comp1666131_c0_seq1.m.518506	No hits	225	-	-	-	-	3prime partial	-	-						0	0	0.0928551	0.0333846	0.180295	-0.515527	1	-0.627648	1	NA	1	0.298986	1
comp1666891_c0_seq1.m.518512	No hits	393	-	-	-	-	5prime partial	-	-						0	0	0	0.107217	0.206824	-2.05	1	-2.80794	1	NA	1	NA	1
comp16671_c0_seq1.m.7365	hypothetical protein RF55_17253	216	1.8e-25	0.7533	-	-	complete	-	-						0	0	0	0	0.100934	NA	1	-1.56419	1	NA	1	NA	1
comp1667204_c0_seq1.m.518519	No hits	186	-	-	-	-	5prime partial	-	-						0	0.0366855	0	0	0.0285216	0.372662	1	-0.20938	1	0.0470213	1	-0.0495111	1
comp16676_c0_seq1.m.7367	No hits	159	-	-	-	-	complete	-	-						0	0	0	0	0	NA	1	NA	1	NA	1	NA	1
comp16696_c0_seq1.m.7372	No hits	168	-	-	-	-	5prime partial	-	-						0	0	0	0	0	NA	1	NA	1	NA	1	NA	1
comp16697_c0_seq1.m.7373	No hits	225	-	-	-	-	5prime partial	-	-						0	0	0.0632732	0.0333846	0.0362061	-0.515527	1	0.263656	1	NA	1	0.0924725	1
comp16707_c0_seq1.m.7379	No hits	237	-	-	-	-	complete	-	-						0	0	0.0612185	0.0352391	0.100934	-0.519285	1	-0.450507	1	NA	1	0.0836932	1
comp16709_c0_seq1.m.7383	No hits	210	-	-	-	-	complete	-	-						0	0	0.0316366	0	0	NA	1	0.256979	1	NA	1	0.045372	1
comp1670974_c0_seq1.m.518527	No hits	303	-	-	-	-	5prime partial	-	-						0	0	0	0.0333846	0.112093	-0.515527	1	-2.19931	1	NA	1	NA	1
comp16714_c0_seq1.m.7386	No hits	216	-	-	F:DNA binding	-	internal	-	-						0.111953	0	0	0	0	NA	1	NA	1	-0.146863	1	NA	1
comp1671543_c0_seq1.m.518531	No hits	231	-	-	-	-	internal	-	-						0.113595	0	0.18982	0	0.0473653	NA	1	0.893957	1	-0.137534	1	0.246333	1
comp16722_c0_seq1.m.7396	No hits	168	-	-	-	-	complete	-	-						0.0495921	0.103807	0	0	0	0.952832	1	NA	1	0.0877396	1	-0.145522	1
comp16722_c0_seq1.m.7397	No hits	147	-	-	-	-	complete	-	YES						0	0.0869762	0	0	0	1.17065	1	NA	1	0.249516	1	-0.274164	1
comp16730_c0_seq1.m.7401	No hits	204	-	-	-	-	5prime partial	-	-						0	0	0	0	0.130937	NA	1	-1.74747	1	NA	1	NA	1
comp1676127_c0_seq1.m.518539	No hits	201	-	-	-	-	5prime partial	-	-						0	0	0	0	0.100934	NA	1	-1.56419	1	NA	1	NA	1
comp1676491_c0_seq1.m.518547	No hits	309	-	-	-	-	complete	-	-						0.0279883	0.246181	0.126546	0	0	2.08623	1	0.98135	1	0.439694	1	-0.176235	1
comp16771_c0_seq1.m.7411	No hits	156	-	-	-	-	5prime partial	-	-						0	0.191724	0	0	0	1.85692	1	NA	1	0.423542	1	-0.474219	1
comp16777_c0_seq1.m.7413	No hits	255	-	-	-	-	5prime partial	-	-						0	0	0.122437	0	0.0473653	NA	1	0.501328	1	NA	1	0.159616	1
comp1678945_c0_seq1.m.518563	No hits	207	-	-	-	-	complete	-	-						0.113595	0	0	0.0352391	0.0473653	-0.519285	1	-0.34796	1	-0.137534	1	NA	1
comp167951_c0_seq1.m.514718	No hits	363	-	-	-	-	complete	-	-						0.572693	1.04718	1.14927	0.581665	1.78928	0.310044	0.831746	-0.576131	0.6091	0.579966	1	0.0655007	0.999964
comp168_c1_seq1.m.226	No hits	213	-	-	-	-	5prime partial	-	-						0	0	0	0.0704783	0.112093	-0.923586	1	-2.19931	1	NA	1	NA	1
comp1680_c0_seq1.m.1598	No hits	222	-	-	-	-	complete	-	-						0.0279883	0.0366855	0.0949099	0.0667691	0.0758869	-0.482219	1	0.283516	1	0.0117795	1	0.11356	1
comp16803_c0_seq1.m.7422	No hits	198	-	-	-	-	5prime partial	-	-						0	0	0	0	0	NA	1	NA	1	NA	1	NA	1
comp16806_c0_seq1.m.7423	No hits	264	-	-	-	-	complete	-	-						0	0	0	0	0	NA	1	NA	1	NA	1	NA	1
comp1680606_c0_seq1.m.518568	No hits	165	-	-	-	-	5prime partial	-	-						0	0	0.0632732	0	0.0473653	NA	1	0.193031	1	NA	1	0.0924725	1
comp16840_c0_seq1.m.7435	PREDICTED: uncharacterized protein LOC105565207	378	7.1e-57	0.8123	-	-	5prime partial	-	-						0	0.30178	0	0	0	2.72248	0.139285	NA	1	0.930676	1	-1.04215	1
comp1686_c0_seq1.m.1604	No hits	276	-	-	-	-	3prime partial	-	-						0.0559765	0.0523738	0	0.0667691	0	-0.340697	1	NA	1	-0.0152056	1	-0.0739841	1
comp1686704_c0_seq1.m.518579	No hits	231	-	-	-	-	complete	-	-						0	0	0	0.0738329	0.123252	-1.33672	1	-1.68144	1	NA	1	NA	1
comp16872_c0_seq1.m.7447	No hits	171	-	-	-	-	5prime partial	-	-						0	0	0.0632732	0.0719784	0	-1.33364	1	0.523166	1	NA	1	0.0924725	1
comp1687280_c0_seq1.m.518581	No hits	153	-	-	-	-	complete	-	-						0	0	0	0	0	NA	1	NA	1	NA	1	NA	1
comp16879_c1_seq1.m.7455	No hits	219	-	-	-	-	internal	-	-						0	0	0	0.0333846	0.0947306	-0.515527	1	-0.670329	1	NA	1	NA	1
comp1688281_c0_seq1.m.518585	No hits	204	-	-	-	-	complete	-	-						0	0.173952	0	0	0	1.81173	1	NA	1	0.4175	1	-0.464236	1
comp16883_c0_seq1.m.7459	No hits	231	-	-	-	-	internal	-	-						0.396761	0	0.0316366	0	0	NA	1	0.256979	1	-0.679489	1	0.045372	1
comp16884_c0_seq1.m.7461	No hits	159	-	-	-	-	complete	-	-						0.113595	0	0	0	0	NA	1	NA	1	-0.137534	1	NA	1
comp16886_c0_seq1.m.7463	No hits	264	-	-	-	-	3prime partial	-	-						0	0	0.0928551	0.0667691	0.104408	-0.917925	1	-0.0759321	1	NA	1	0.298986	1
comp16912_c0_seq1.m.7474	glutamate receptor 1-like	204	2.2e-30	0.8705	C:membrane; F:ionotropic glutamate receptor activity; F:extracellular-glutamate-gated ion channel activity; P:ion transmembrane transport; P:ionotropic glutamate receptor signaling pathway	-	internal	-	-						0	0	0	0.0686237	0	-1.32759	1	NA	1	NA	1	NA	1
comp1691226_c0_seq1.m.518596	PREDICTED: uncharacterized protein LOC105277287	243	4.7e-11	0.7	-	-	5prime partial	-	-						0.0495921	0	0.0949099	0	0.0570432	NA	1	0.302805	1	-0.0673752	1	0.135868	1
comp16917_c0_seq1.m.7476	No hits	153	-	-	-	-	5prime partial	-	-						0	0	0	0	0	NA	1	NA	1	NA	1	NA	1
comp1692060_c0_seq1.m.518600	zinc finger bed domain-containing protein 4 isoform x2	153	2.4e-06	0.78	F:DNA binding	-	complete	-	-						0	0	0	0	0	NA	1	NA	1	NA	1	NA	1
comp16923_c0_seq1.m.7480	gag pol polyprotein	354	2.2e-07	0.604	F:aspartic-type endopeptidase activity; P:proteolysis	-	complete	-	-						0	0	0	0	0.140615	NA	1	-2.45953	1	NA	1	NA	1
comp16935_c0_seq1.m.7488	No hits	222	-	-	-	-	3prime partial	-	-						0	0	0.20249	0	0	NA	1	2.3986	1	NA	1	0.502092	1
comp1694411_c0_seq1.m.518606	elongation factor partial	276	1.4e-49	0.907	C:cytoplasm; F:translation elongation factor activity; F:GTPase activity; F:GTP binding; P:translational elongation	-	3prime partial	-	-						0	0.403541	0	0	0	2.09711	0.277294	NA	1	0.338911	1	-0.382761	1
comp16951_c0_seq1.m.7491	No hits	240	-	-	-	-	5prime partial	-	-						0	0	0	0	0.0473653	NA	1	-0.34796	1	NA	1	NA	1
comp1695611_c0_seq1.m.518613	No hits	171	-	-	-	-	3prime partial	-	-						0	0.0890593	0.0316366	0	0	1.1666	1	0.256979	1	0.249311	1	-0.171288	1
comp16969_c1_seq1.m.7500	gag protein	318	6.9e-24	0.6445	F:nucleic acid binding; F:zinc ion binding	-	internal	Zinc knuckle	-						0.0495921	0	0.122437	0.0719784	0.0473653	-1.33364	1	0.501328	1	-0.0673752	1	0.159616	1
comp1698_c0_seq1.m.1607	No hits	147	-	-	-	-	5prime partial	-	-						0	0.0366855	0.0632732	0	0	0.372662	1	0.523166	1	0.0470213	1	0.0599874	1
comp1699928_c0_seq1.m.518623	homeotic protein proboscipedia	1212	0	0.9075	C:nucleus; F:sequence-specific DNA binding transcription factor activity; F:sequence-specific DNA binding; P:regulation of transcription DNA-templated; P:multicellular organismal development	-	5prime partial	-	-						0	0	0	0.18105	0.140615	-2.65321	1	-2.45953	1	NA	1	NA	1
comp1700657_c0_seq1.m.518631	No hits	177	-	-	-	-	5prime partial	-	-						0.0495921	0.0869762	0.324927	0	0	1.17065	1	2.94113	1	0.101426	1	0.502727	1
comp17008_c0_seq1.m.7525	map kinase-interacting serine threonine-protein kinase 2	225	3.7e-40	0.854	C:cytoplasm; F:calmodulin-dependent protein kinase activity; F:calmodulin binding; F:ATP binding; F:calcium-dependent protein serine/threonine kinase activity; F:metal ion binding; P:regulation of translation; P:cell surface receptor signaling pathway; P:peptidyl-serine phosphorylation; P:intracellular signal transduction; P:protein autophosphorylation	EC:2.7.11.17	internal	Protein kinase domain	-						0	0	0	0	0.108618	NA	1	-0.809255	1	NA	1	NA	1
comp17009_c0_seq1.m.7527	No hits	156	-	-	-	-	5prime partial	-	-						0	0	0	0	0	NA	1	NA	1	NA	1	NA	1
comp17024_c0_seq1.m.7534	No hits	219	-	-	-	-	5prime partial	-	-						0	0.158264	0	0	0.0473653	2.03443	1	-0.34796	1	0.626902	1	-0.701812	1
comp17027_c0_seq1.m.7536	No hits	246	-	-	-	-	complete	-	-						0	0.144659	0.11169	0	0	1.60785	1	1.79795	1	0.360424	1	-0.122808	1
comp1703_c0_seq1.m.1608	No hits	264	-	-	-	-	5prime partial	-	-						0	0	0	0	0.0362061	NA	1	-0.287012	1	NA	1	NA	1
comp17034_c0_seq1.m.7543	No hits	171	-	-	-	-	3prime partial	-	-						0	0	0	0	0	NA	1	NA	1	NA	1	NA	1
comp17036_c0_seq1.m.7545	No hits	246	-	-	-	-	3prime partial	-	-						0	0	0	0	0.121771	NA	1	-1.72891	1	NA	1	NA	1
comp1703747_c0_seq1.m.518637	PREDICTED: uncharacterized protein LOC105828938	441	7.9e-91	0.864	C:origin recognition complex; C:nucleus; P:DNA replication	-	3prime partial	Protein of unknown function (DUF1676)	YES						0	0	0	0.0352391	0	-0.519285	1	NA	1	NA	1	NA	1
comp170523_c0_seq1.m.514723	No hits	267	-	-	-	-	5prime partial	-	-						0	0.0366855	0.0612185	0.249674	0.254701	-2.1098	0.234434	-1.52372	1	0.0470213	1	0.0434497	1
comp17058_c0_seq1.m.7555	No hits	186	-	-	-	-	complete	-	-						0	0	0.122437	0	0.0285216	NA	1	0.696716	1	NA	1	0.159616	1
comp17061_c1_seq1.m.7558	No hits	225	-	-	-	-	5prime partial	-	-						0	0	0	0	0	NA	1	NA	1	NA	1	NA	1
comp17072_c1_seq1.m.7562	No hits	231	-	-	-	-	complete	-	-						0.111953	0	0	0	0	NA	1	NA	1	-0.146863	1	NA	1
comp17072_c1_seq1.m.7564	No hits	159	-	-	-	-	5prime partial	-	-						0.169571	0	0	0	0	NA	1	NA	1	-0.421449	1	NA	1
comp17076_c0_seq1.m.7565	reverse transcriptase	201	9.4e-30	0.7855	F:nucleic acid binding; F:aspartic-type endopeptidase activity; F:zinc ion binding; F:oxidoreductase activity; P:proteolysis; P:DNA integration; P:aromatic compound biosynthetic process; P:single-organism biosynthetic process; P:regulation of small GTPase mediated signal transduction; P:pyridine-containing compound biosynthetic process; P:organic hydroxy compound biosynthetic process	EC:3.4.23	5prime partial	Reverse transcriptase (RNA-dependent DNA polymerase)	-						0	0	0	0	0	NA	1	NA	1	NA	1	NA	1
comp17076_c1_seq1.m.7566	PREDICTED: uncharacterized protein LOC105557370	474	4.7e-64	0.5885	F:metal ion binding; F:nucleic acid binding; P:DNA integration; F:zinc ion binding; P:proteolysis; F:aspartic-type endopeptidase activity	-	internal	-	-						0	0	0	0	0.0473653	NA	1	-0.34796	1	NA	1	NA	1
comp17077_c0_seq1.m.7567	No hits	234	-	-	-	-	complete	-	-						0	0	0	0.0333846	0	-0.515527	1	NA	1	NA	1	NA	1
comp17082_c0_seq1.m.7570	No hits	201	-	-	-	-	internal	-	-						0	0	0.183655	0	0	NA	1	1.21804	1	NA	1	0.223137	1
comp170844_c0_seq1.m.514728	No hits	291	-	-	-	-	internal	-	-						0.0775804	0.19495	0.154074	0.21258	0	-0.470217	0.798188	2.13928	1	0.397478	1	-0.156162	1
comp17090_c0_seq1.m.7578	No hits	165	-	-	-	-	3prime partial	-	-						0	0	0	0.0333846	0	-0.515527	1	NA	1	NA	1	NA	1
comp17102_c0_seq1.m.7580	No hits	288	-	-	-	-	internal	-	-						0	0	0	0.0385938	0	-0.526589	1	NA	1	NA	1	NA	1
comp17104_c0_seq1.m.7581	No hits	171	-	-	-	-	complete	-	-						0.0279883	0	0	0	0	NA	1	NA	1	-0.0379229	1	NA	1
comp1710713_c0_seq1.m.518648	upf0329 protein ecu05_1680 ecu11_0050- partial	351	3.9e-13	0.637	-	-	complete	Endonuclease-reverse transcriptase	-						0	0	0	0	0.0724122	NA	1	-0.56746	1	NA	1	NA	1
comp17108_c0_seq1.m.7582	No hits	162	-	-	-	-	complete	-	-						0	0.110057	0.0800532	0	0	0.942979	1	0.632041	1	0.133353	1	-0.0493813	1
comp17114_c0_seq1.m.7589	No hits	183	-	-	-	-	3prime partial	-	-						0	0	0	0.0385938	0	-0.526589	1	NA	1	NA	1	NA	1
comp17116_c0_seq1.m.7593	hypothetical protein MAC_09211	450	3.4e-82	0.6495	-	-	internal	-	-						0	0	0	0	0	NA	1	NA	1	NA	1	NA	1
comp1712616_c0_seq1.m.518655	No hits	171	-	-	-	-	complete	-	-						0.0839648	0.0890593	0.0612185	0	0	1.1666	1	0.46989	1	-0.0149944	1	-0.0889925	1
comp17144_c0_seq1.m.7608	No hits	189	-	-	-	-	3prime partial	-	-						0	0	0	0	0.0947306	NA	1	-0.670329	1	NA	1	NA	1
comp1716258_c0_seq1.m.518660	No hits	216	-	-	-	-	internal	-	-						0	0.0366855	0	0.0352391	0.0285216	-0.121904	1	-0.20938	1	0.0470213	1	-0.0495111	1
comp17173_c1_seq1.m.7626	No hits	249	-	-	-	-	5prime partial	-	-						0	0.249407	0	0	0.0835714	2.51317	1	-1.34423	1	0.835974	1	-0.93495	1
comp17194_c0_seq1.m.7631	odorant receptor 4-like	204	8.3e-29	0.868	C:plasma membrane; C:integral component of membrane; F:olfactory receptor activity; F:odorant binding; P:signal transduction; P:detection of chemical stimulus involved in sensory perception of smell	-	internal	7tm Odorant receptor	-						0	0	0	0	0	NA	1	NA	1	NA	1	NA	1
comp17195_c0_seq1.m.7632	protein wnt-11b-2-like isoform x2	618	7.7e-143	0.968	C:proteinaceous extracellular matrix; F:receptor binding; P:multicellular organismal development; P:Wnt signaling pathway	-	5prime partial	wnt family	-						0	0	0	0.0333846	0.0570432	-0.515527	1	-0.427271	1	NA	1	NA	1
comp17219_c0_seq1.m.7646	s25 ribosomal protein	339	2.7e-48	0.828	C:ribosome	-	internal	S25 ribosomal protein	-						0	0	0	0	0	NA	1	NA	1	NA	1	NA	1
comp1722414_c0_seq1.m.518670	PREDICTED: uncharacterized protein LOC105566160	210	1.4e-11	0.72	-	-	5prime partial	-	-						0.148776	0	0	0.0667691	0.0473653	-0.917925	1	-0.34796	1	-0.180659	1	NA	1
comp17227_c0_seq1.m.7648	No hits	183	-	-	-	-	5prime partial	-	-						0	0	0	0.0704783	0	-0.923586	1	NA	1	NA	1	NA	1
comp1723071_c0_seq1.m.518671	No hits	282	-	-	-	-	complete	-	-						0.0775804	0	0	0.0333846	0.0285216	-0.515527	1	-0.20938	1	-0.250714	1	NA	1
comp17236_c0_seq1.m.7654	No hits	273	-	-	-	-	internal	-	-						0	0	0	0	0	NA	1	NA	1	NA	1	NA	1
comp17240_c0_seq1.m.7664	mitochondrial pyruvate carrier 2-like	204	1.2e-38	0.9285	C:mitochondrial inner membrane; P:mitochondrial pyruvate transport	-	internal	Uncharacterised protein family (UPF0041)	-						0	0.13935	0	0	0	1.56473	1	NA	1	0.347811	1	-0.386272	1
comp17260_c0_seq1.m.7676	PREDICTED: uncharacterized protein LOC105558566 partial	240	9.6e-10	0.686	-	-	internal	-	-						0	0	0	0.0385938	0.0724122	-0.526589	1	-0.56746	1	NA	1	NA	1
comp17262_c0_seq1.m.7677	No hits	204	-	-	-	-	internal	-	-						0	0	0	0	0	NA	1	NA	1	NA	1	NA	1
comp1726202_c0_seq1.m.518674	No hits	186	-	-	-	-	5prime partial	-	-						0.0991842	0	0.183655	0.0738329	0.0570432	-1.33672	1	0.660511	1	-0.129102	1	0.223137	1
comp17271_c0_seq1.m.7686	No hits	213	-	-	-	-	5prime partial	-	-						0	0.209495	0.0949099	0	0.0285216	1.47233	1	0.600929	1	0.222528	1	-0.126506	1
comp17276_c0_seq1.m.7690	hypothetical protein QR98_0060410 partial	261	1.5e-13	0.67	-	-	internal	-	-						0	0	0	0	0.362061	NA	1	-1.85088	1	NA	1	NA	1
comp17289_c0_seq1.m.7696	No hits	216	-	-	-	-	internal	-	-						0.113595	0	0	0	0	NA	1	NA	1	-0.137534	1	NA	1
comp1730350_c0_seq1.m.518679	No hits	195	-	-	-	-	3prime partial	-	-						0	0	0	0.0385938	0	-0.526589	1	NA	1	NA	1	NA	1
comp17308_c0_seq1.m.7705	No hits	201	-	-	-	-	complete	-	-						0	0	0.0800532	0	0	NA	1	0.632041	1	NA	1	0.111172	1
comp17324_c0_seq1.m.7711	No hits	303	-	-	-	-	complete	-	-						0	0.110057	0.126546	0	0.0647277	0.942979	1	0.591276	1	0.133353	1	0.0322743	1
comp17325_c0_seq1.m.7713	No hits	162	-	-	-	-	5prime partial	-	-						0	0	0	0.0385938	0	-0.526589	1	NA	1	NA	1	NA	1
comp17362_c0_seq1.m.7727	No hits	150	-	-	-	-	5prime partial	-	-						0	0	0	0	0	NA	1	NA	1	NA	1	NA	1
comp17377_c0_seq1.m.7736	protein krasavietz	246	7e-31	0.7465	-	-	internal	-	-						0	0	0	0	0.108618	NA	1	-0.809255	1	NA	1	NA	1
comp17388_c0_seq1.m.7742	No hits	210	-	-	-	-	3prime partial	-	-						0.22719	0	0	0	0.0647277	NA	1	-1.1656	1	-0.234201	1	NA	1
comp17394_c0_seq1.m.7744	No hits	168	-	-	-	-	3prime partial	-	-						0	0	0	0	0.142096	NA	1	-0.937563	1	NA	1	NA	1
comp17409_c0_seq1.m.7757	No hits	147	-	-	-	-	3prime partial	-	-						0.113595	0	0.0612185	0	0	NA	1	0.46989	1	-0.137534	1	0.0836932	1
comp17409_c1_seq1.m.7759	No hits	189	-	-	-	-	5prime partial	-	-						0	0	0	0	0	NA	1	NA	1	NA	1	NA	1
comp1741930_c0_seq1.m.518687	PREDICTED: uncharacterized protein LOC105449913	321	9.9e-49	0.7433	-	-	3prime partial	-	-						0.0279883	0	0	0.0333846	0.104408	-0.515527	1	-1.54772	1	-0.0379229	1	NA	1
comp17425_c0_seq1.m.7764	No hits	276	-	-	-	-	complete	-	-						0	0	0	0	0	NA	1	NA	1	NA	1	NA	1
comp17426_c0_seq1.m.7766	No hits	183	-	-	-	-	5prime partial	-	-						0	0	0	0	0	NA	1	NA	1	NA	1	NA	1
comp1742825_c0_seq1.m.518692	No hits	165	-	-	-	-	3prime partial	-	-						0	0.0366855	0.0949099	0	0	0.372662	1	0.76409	1	0.0470213	1	0.11356	1
comp17432_c1_seq1.m.7767	No hits	282	-	-	-	-	5prime partial	-	-						0.113595	0.0523738	0	0	0.0473653	0.528215	1	-0.34796	1	-0.0732749	1	-0.0739841	1
comp17443_c0_seq1.m.7778	No hits	357	-	-	-	-	internal	-	-						0.0495921	0.157121	0.431902	0	0	1.22724	1	3.27749	0.222861	0.139709	1	0.305831	1
comp17447_c0_seq1.m.7781	No hits	228	-	-	-	-	5prime partial	-	-						0	0	0.367311	0	0.0362061	NA	1	1.45944	1	NA	1	0.366338	1
comp17458_c0_seq1.m.7785	No hits	270	-	-	-	-	complete	-	-						0.0559765	0	0	0	0	NA	1	NA	1	-0.0773372	1	NA	1
comp17462_c0_seq1.m.7788	No hits	201	-	-	-	-	internal	-	-						0	0.0346024	0	0	0	0.37766	1	NA	1	0.0471719	1	-0.050052	1
comp1746928_c0_seq1.m.518698	No hits	303	-	-	-	-	complete	-	-						0.113595	0.104748	0.0949099	0	0.148299	0.923331	1	-0.304079	1	0.00398727	1	-0.00607377	1
comp1747729_c0_seq1.m.518704	No hits	201	-	-	-	-	internal	-	-						0.311155	0.0366855	0.191743	0.0667691	0.140615	-0.482219	1	0.286787	1	-0.523033	1	0.384583	1
comp1748_c0_seq1.m.1617	No hits	216	-	-	-	-	5prime partial	-	-						0.276782	0.0366855	0.240159	0	0	0.372662	1	1.50272	1	-0.427303	1	0.266947	1
comp1749_c0_seq1.m.1619	No hits	213	-	-	-	-	5prime partial	-	-						0	0	0	0	0	NA	1	NA	1	NA	1	NA	1
comp1749840_c0_seq1.m.518711	No hits	201	-	-	-	-	5prime partial	-	-						0.113595	0.0692049	0	0	0.0362061	0.693893	1	-0.287012	1	-0.0381342	1	-0.100338	1
comp175_c1_seq1.m.243	No hits	147	-	-	-	-	complete	-	-						0	0	0	0	0	NA	1	NA	1	NA	1	NA	1
comp17500_c1_seq1.m.7811	No hits	189	-	-	-	-	5prime partial	-	-						0	0	0	0	0	NA	1	NA	1	NA	1	NA	1
comp1750350_c0_seq1.m.518722	No hits	159	-	-	-	-	5prime partial	-	-						0	0.157121	0	0.0333846	0	0.649035	1	NA	1	0.180195	1	-0.198765	1
comp1751449_c0_seq1.m.518746	No hits	171	-	-	-	-	complete	-	-						0	0	0	0	0	NA	1	NA	1	NA	1	NA	1
comp17515_c0_seq1.m.7818	No hits	210	-	-	-	-	internal	-	-						0.0839648	0	0.0316366	0	0	NA	1	0.256979	1	-0.113486	1	0.045372	1
comp17520_c1_seq1.m.7820	hypothetical protein SINV_14410 partial	213	2.8e-26	0.92	F:nucleic acid binding	-	5prime partial	-	-						0	0	0	0.0333846	0.0724122	-0.515527	1	-0.56746	1	NA	1	NA	1
comp1752156_c0_seq1.m.518753	No hits	213	-	-	-	-	complete	-	-						0	0.0366855	0	0	0.0724122	0.372662	1	-0.56746	1	0.0470213	1	-0.0495111	1
comp1752391_c0_seq1.m.518756	No hits	432	-	-	-	-	5prime partial	-	-						0.0279883	0.0366855	0.286653	0	0.112093	0.372662	1	1.12681	1	0.0117795	1	0.583079	1
comp1752569_c0_seq1.m.518762	No hits	231	-	-	-	-	internal	-	-						0.0495921	0.103807	0.126546	0.0333846	0	0.420852	1	0.98135	1	0.0877396	1	0.030787	1
comp17526_c0_seq1.m.7822	No hits	198	-	-	-	-	5prime partial	-	-						0	0	0	0	0	NA	1	NA	1	NA	1	NA	1
comp1752702_c0_seq1.m.518764	PREDICTED: uncharacterized protein LOC105205572	192	5.3e-23	0.82	-	-	complete	-	-						0	0.104748	0	0.0385938	0	0.370254	1	NA	1	0.130097	1	-0.141672	1
comp1753004_c0_seq1.m.518768	No hits	147	-	-	-	-	5prime partial	-	-						0	0	0.0800532	0	0.0758869	NA	1	0.012243	1	NA	1	0.111172	1
comp1753201_c0_seq1.m.518769	No hits	171	-	-	-	-	5prime partial	-	-						0	0	0	0.0385938	0.140615	-0.526589	1	-2.45953	1	NA	1	NA	1
comp1753346_c0_seq1.m.518771	general transcription factor ii-i repeat domain-containing protein partial	273	1.1e-42	0.7785	-	-	complete	-	-						0	0	0.0612185	0	0.159458	NA	1	-0.972781	1	NA	1	0.0836932	1
comp1753346_c0_seq1.m.518778	hypothetical protein X777_07645 partial	147	1.1e-14	0.753	-	-	complete	-	-						0	0	0	0	0.0285216	NA	1	-0.20938	1	NA	1	NA	1
comp1753417_c0_seq2.m.518781	No hits	258	-	-	-	-	5prime partial	-	-						0	0	0.183655	0	0.0835714	NA	1	0.625315	1	NA	1	0.223137	1
comp1753445_c0_seq1.m.518782	sorbin and sh3 domain-containing protein 1	978	2.8e-145	0.6757	-	-	5prime partial	-	-						0	0	0	0.107217	0.235345	-2.05	1	-3.00836	1	NA	1	NA	1
comp1753514_c0_seq1.m.518791	No hits	372	-	-	-	-	complete	-	-						0	0	0.122437	0.0385938	0.13293	-0.526589	1	-0.0945846	1	NA	1	0.159616	1
comp1753514_c0_seq1.m.518792	No hits	192	-	-	-	-	complete	-	-						0.0495921	0	0	0	0.0473653	NA	1	-0.34796	1	-0.0673752	1	NA	1
comp1753514_c0_seq1.m.518793	No hits	192	-	-	-	-	complete	-	-						0	0	0	0.0352391	0.0724122	-0.519285	1	-0.56746	1	NA	1	NA	1
comp1753514_c0_seq1.m.518794	No hits	156	-	-	-	-	complete	-	-						0	0	0	0	0	NA	1	NA	1	NA	1	NA	1
comp1753981_c0_seq1.m.518798	No hits	258	-	-	-	-	complete	-	-						0	0	0	0	0.130937	NA	1	-1.74747	1	NA	1	NA	1
comp1754_c0_seq1.m.1627	hypothetical protein X777_02541	393	2.9e-34	0.68	-	-	complete	-	-						0	0	0	0	0.0947306	NA	1	-0.670329	1	NA	1	NA	1
comp17540_c0_seq1.m.7834	reverse transcriptase	252	3.9e-19	0.6565	-	-	3prime partial	-	-						0	0	0	0	0.0947306	NA	1	-0.670329	1	NA	1	NA	1
comp1754055_c0_seq1.m.518802	reverse transcriptase	282	3.3e-09	0.764	-	-	5prime partial	-	-						0	0	0	0.0704783	0.250714	-0.923586	1	-2.49143	1	NA	1	NA	1
comp1754106_c0_seq1.m.518803	No hits	213	-	-	-	-	complete	-	-						0	0	0	0.0333846	0.0285216	-0.515527	1	-0.20938	1	NA	1	NA	1
comp1754106_c0_seq1.m.518807	homeobox protein nkx- -like	177	9.1e-34	0.96	C:nucleus; F:sequence-specific DNA binding; P:regulation of transcription DNA-templated	-	3prime partial	-	-						0	0	0	0	0	NA	1	NA	1	NA	1	NA	1
comp17545_c0_seq1.m.7837	enzymatic polyprotein endonuclease reverse	348	7.8e-40	0.756	F:nucleic acid binding	-	5prime partial	-	-						0.16793	0	0	0	0.0947306	NA	1	-0.670329	1	-0.205742	1	NA	1
comp17546_c0_seq1.m.7840	No hits	207	-	-	-	-	3prime partial	-	-						0	0	0.0949099	0	0.0758869	NA	1	0.283516	1	NA	1	0.135868	1
comp1754956_c0_seq1.m.518816	No hits	165	-	-	-	-	5prime partial	-	-						0.22719	0.0523738	0	0	0	0.528215	1	NA	1	-0.182047	1	-0.0739841	1
comp1755274_c0_seq1.m.518819	No hits	156	-	-	-	-	complete	-	-						0	0	0	0.0385938	0	-0.526589	1	NA	1	NA	1	NA	1
comp1755704_c0_seq1.m.518820	No hits	444	-	-	-	-	5prime partial	-	-						0.113595	0.0366855	0.18571	0	0	0.372662	1	2.4215	1	-0.103692	1	0.404713	1
comp1755704_c0_seq1.m.518821	No hits	189	-	-	-	-	5prime partial	-	-						0	0	0	0	0	NA	1	NA	1	NA	1	NA	1
comp1755706_c0_seq1.m.518825	No hits	171	-	-	-	-	complete	-	YES						0	0	0	0.0385938	0.0947306	-0.526589	1	-0.670329	1	NA	1	NA	1
comp1755909_c0_seq1.m.518826	meiosis-specific nuclear structural protein 1-like	669	1.2e-102	0.7078	P:proteolysis; F:serine-type endopeptidase activity; F:peptidase activity	-	5prime partial	Trichohyalin-plectin-homology domain	-						0.324732	0.39084	0	0.144311	0	0.7333	0.695444	NA	1	0.137616	1	-1.1983	1
comp17570_c0_seq1.m.7860	No hits	159	-	-	-	-	complete	-	-						0	0.0712879	0.246929	0	0	1.02843	1	2.75526	1	0.216113	1	0.494038	1
comp17574_c0_seq1.m.7863	No hits	267	-	-	-	-	complete	-	-						0	0.0869762	0	0	0.0473653	1.17065	1	-0.34796	1	0.249516	1	-0.274164	1
comp17583_c0_seq1.m.7870	No hits	159	-	-	-	-	3prime partial	-	-						0	0	0	0	0	NA	1	NA	1	NA	1	NA	1
comp1758712_c0_seq1.m.518858	No hits	192	-	-	-	-	5prime partial	-	-						0.0279883	0	0.263709	0	0.0473653	NA	1	1.49528	1	-0.0379229	1	0.590545	1
comp1759271_c0_seq1.m.518866	No hits	147	-	-	-	-	complete	-	-						0	0.073371	0	0	0	0.685889	1	NA	1	0.0929926	1	-0.0993546	1
comp17594_c0_seq1.m.7884	No hits	165	-	-	-	-	complete	-	-						0	0.073371	0	0	0	0.685889	1	NA	1	0.0929926	1	-0.0993546	1
comp1759721_c0_seq1.m.518867	hmra1p	246	7.1e-49	0.9735	C:nucleus; F:transcription corepressor activity; F:sequence-specific DNA binding; P:regulation of mating-type specific transcription DNA-templated	-	5prime partial	-	-						0.0839648	0.103807	0.480319	0	0	0.952832	1	2.24981	0.444858	0.0255223	1	0.289037	1
comp1759889_c0_seq1.m.518873	No hits	261	-	-	-	-	complete	-	-						0	0.073371	0.0316366	0.0771876	0	-0.177532	1	0.256979	1	0.0929926	1	-0.0739446	1
comp176_c0_seq1.m.244	proline-rich protein 4-like	567	8.8e-33	0.6363	C:integral component of membrane; P:cell adhesion; C:membrane	-	3prime partial	-	-						0.0279883	0	0	0.0352391	0.0835714	-0.519285	1	-1.34423	1	-0.0379229	1	NA	1
comp176_c0_seq1.m.247	No hits	198	-	-	-	-	complete	-	-						0.0279883	0	0.0316366	0	0.0473653	NA	1	-0.100433	1	-0.0379229	1	0.045372	1
comp17600_c0_seq1.m.7886	No hits	207	-	-	-	-	5prime partial	-	-						0	0	0	0	0.0473653	NA	1	-0.34796	1	NA	1	NA	1
comp1760802_c0_seq1.m.518877	No hits	315	-	-	-	-	5prime partial	-	-						0	0	0.367311	0	0.0285216	NA	1	1.61825	1	NA	1	0.366338	1
comp1760868_c0_seq1.m.518880	No hits	147	-	-	-	-	5prime partial	-	-						0.0495921	0	0	0.0719784	0	-1.33364	1	NA	1	-0.0673752	1	NA	1
comp17612_c0_seq1.m.7889	No hits	186	-	-	-	-	5prime partial	-	-						0	0	0	0	0	NA	1	NA	1	NA	1	NA	1
comp1761217_c0_seq1.m.518883	No hits	279	-	-	-	-	5prime partial	-	-						0	0.142576	0	0	0	1.63605	1	NA	1	0.371409	1	-0.408789	1
comp1761246_c0_seq1.m.518886	No hits	171	-	-	-	-	complete	-	-						0	0.0346024	0	0.0352391	0	-0.117381	1	NA	1	0.0471719	1	-0.050052	1
comp17615_c0_seq1.m.7890	No hits	174	-	-	-	-	complete	-	-						0	0	0.122437	0.0385938	0	-0.526589	1	0.885095	1	NA	1	0.159616	1
comp1761586_c0_seq1.m.518890	No hits	174	-	-	-	-	5prime partial	-	-						0.113595	0	0	0.0385938	0.0473653	-0.526589	1	-0.34796	1	-0.137534	1	NA	1
comp1761586_c0_seq1.m.518892	No hits	147	-	-	-	-	3prime partial	-	-						0	0	0	0.0385938	0	-0.526589	1	NA	1	NA	1	NA	1
comp1761634_c0_seq1.m.518894	No hits	189	-	-	-	-	complete	-	-						0	0.073371	0	0	0	0.685889	1	NA	1	0.0929926	1	-0.0993546	1
comp17617_c0_seq1.m.7892	No hits	153	-	-	-	-	5prime partial	-	-						0	0.073371	0	0	0.0285216	0.685889	1	-0.20938	1	0.0929926	1	-0.0993546	1
comp17624_c0_seq1.m.7896	No hits	177	-	-	-	-	5prime partial	-	-						0	0	0	0	0	NA	1	NA	1	NA	1	NA	1
comp1762576_c0_seq1.m.518898	PREDICTED: uncharacterized protein LOC105450953 isoform X2	294	9e-31	0.7183	-	-	internal	-	-						0	0.366617	0	0	0.0362061	2.00209	0.301695	-0.287012	1	0.319512	1	-0.362281	1
comp17627_c1_seq1.m.7899	No hits	159	-	-	-	-	3prime partial	-	-						0	0	0	0	0.0473653	NA	1	-0.34796	1	NA	1	NA	1
comp1763182_c0_seq1.m.518903	sperm flagellar protein 2-like	297	6.9e-45	0.83	C:motile cilium	-	complete	-	-						0	0.0346024	0	0	0.0285216	0.37766	1	-0.20938	1	0.0471719	1	-0.050052	1
comp1763182_c0_seq1.m.518904	No hits	258	-	-	-	-	complete	-	-						0	0.0366855	0	0	0.0362061	0.372662	1	-0.287012	1	0.0470213	1	-0.0495111	1
comp176333_c0_seq1.m.514739	No hits	252	-	-	-	-	3prime partial	-	-						0.163187	0.93185	0.898837	0	0	4.15804	0.00980523	5.01885	0.0241265	1.25867	1	-0.0869947	0.999964
comp1763472_c0_seq1.m.518910	No hits	150	-	-	-	-	complete	-	-						0	0	0	0	0.0285216	NA	1	-0.20938	1	NA	1	NA	1
comp17635_c0_seq1.m.7903	No hits	228	-	-	-	-	5prime partial	-	-						0.0279883	0.0366855	0	0.110572	0.0473653	-0.969975	1	-0.34796	1	0.0117795	1	-0.0495111	1
comp1764542_c0_seq1.m.518916	No hits	168	-	-	-	-	3prime partial	-	-						0	0	0	0	0.130937	NA	1	-1.74747	1	NA	1	NA	1
comp17647_c1_seq1.m.7911	No hits	270	-	-	-	-	3prime partial	-	-						0	0.110057	0	0	0	0.942979	1	NA	1	0.133353	1	-0.144217	1
comp1765_c0_seq1.m.1634	No hits	165	-	-	-	-	5prime partial	-	-						0.0279883	0	0	0	0.0473653	NA	1	-0.34796	1	-0.0379229	1	NA	1
comp1765510_c0_seq1.m.518923	No hits	180	-	-	-	-	5prime partial	-	-						0	0	0.0632732	0	0.0285216	NA	1	0.366217	1	NA	1	0.0924725	1
comp1765510_c0_seq1.m.518924	No hits	171	-	-	-	-	5prime partial	-	-						0	0	0	0	0.0473653	NA	1	-0.34796	1	NA	1	NA	1
comp1765960_c0_seq1.m.518928	No hits	264	-	-	-	-	internal	-	-						0	0	0	0	0.0835714	NA	1	-1.34423	1	NA	1	NA	1
comp17660_c0_seq1.m.7919	thap domain-containing protein partial	300	9.9e-21	0.6225	F:nucleic acid binding	-	internal	-	-						0	0.0366855	0	0.0352391	0	-0.121904	1	NA	1	0.0470213	1	-0.0495111	1
comp1766476_c0_seq1.m.518937	PREDICTED: uncharacterized protein LOC105286098 partial	285	4.8e-34	0.74	F:cysteine-type peptidase activity; P:proteolysis	EC:3.4	internal	-	-						0.22719	0	0	0.0667691	0.13293	-0.917925	1	-1.7834	1	-0.234201	1	NA	1
comp1766726_c0_seq1.m.518939	No hits	165	-	-	-	-	complete	-	-						0	0	0	0	0.0285216	NA	1	-0.20938	1	NA	1	NA	1
comp17677_c0_seq1.m.7926	No hits	246	-	-	-	-	complete	-	-						0.113595	0.244098	0	0	0	2.08802	1	NA	1	0.231065	1	-0.546228	1
comp17677_c0_seq2.m.7931	No hits	288	-	-	-	-	complete	-	-						0.0559765	0.249407	0	0	0	2.51317	1	NA	1	0.507475	1	-0.93495	1
comp17687_c0_seq1.m.7943	No hits	165	-	-	-	-	5prime partial	-	-						0	0	0	0	0.0570432	NA	1	-0.427271	1	NA	1	NA	1
comp1768796_c0_seq1.m.518950	No hits	192	-	-	-	-	5prime partial	-	-						0	0	0.0949099	0.0385938	0	-0.526589	1	0.76409	1	NA	1	0.135868	1
comp17689_c0_seq1.m.7947	No hits	168	-	-	-	-	5prime partial	-	-						0	0	0	0.0719784	0.0362061	-1.33364	1	-0.287012	1	NA	1	NA	1
comp17689_c0_seq2.m.7948	No hits	228	-	-	-	-	5prime partial	-	-						0	0	0	0.0719784	0.0947306	-1.33364	1	-0.670329	1	NA	1	NA	1
comp1769672_c0_seq1.m.518956	No hits	309	-	-	-	-	5prime partial	-	-						0.161545	0.0890593	0	0.0333846	0	0.361457	1	NA	1	-0.257916	1	-0.273367	1
comp17697_c0_seq1.m.7952	40s ribosomal protein s13	345	4.4e-74	0.995	C:cytosolic small ribosomal subunit; F:structural constituent of ribosome; F:small ribosomal subunit rRNA binding; P:maturation of SSU-rRNA from tricistronic rRNA transcript (SSU-rRNA 5.8S rRNA LSU-rRNA); P:cytoplasmic translation	-	5prime partial	Ribosomal protein S15	-						0	0	0	0	0	NA	1	NA	1	NA	1	NA	1
comp17698_c0_seq1.m.7955	sex-regulated protein janus-a	243	5.4e-28	0.718	-	-	internal	-	-						0	0.193807	0	0	0	1.85472	1	NA	1	0.423424	1	-0.473742	1
comp1769819_c0_seq1.m.518959	odorant receptor 13a-like	477	2.7e-72	0.9265	C:plasma membrane; C:integral component of membrane; F:olfactory receptor activity; F:odorant binding; P:signal transduction; P:detection of chemical stimulus involved in sensory perception of smell	-	5prime partial	7tm Odorant receptor	-						0	0	0	0.0667691	0.148299	-0.917925	1	-2.51291	1	NA	1	NA	1
comp1769819_c0_seq1.m.518961	odorant receptor 13a-like	291	1.3e-60	0.9535	C:membrane; F:olfactory receptor activity; F:odorant binding; P:sensory perception of smell	-	complete	7tm Odorant receptor	YES						0	0	0	0.0719784	0.0362061	-1.33364	1	-0.287012	1	NA	1	NA	1
comp17699_c0_seq1.m.7957	No hits	183	-	-	-	-	5prime partial	-	-						0	0	0	0	0	NA	1	NA	1	NA	1	NA	1
comp17702_c0_seq1.m.7958	No hits	201	-	-	-	-	5prime partial	-	-						0.0279883	0.121579	0	0	0	1.46868	1	NA	1	0.25366	1	-0.357589	1
comp1772_c0_seq1.m.1644	No hits	294	-	-	-	-	complete	-	-						0.0279883	0.13935	0.0949099	0	0	1.56473	1	0.76409	1	0.280513	1	-0.0799457	1
comp1772_c0_seq1.m.1645	No hits	201	-	-	-	-	complete	-	-						0.113595	0	0.0632732	0	0.0473653	NA	1	0.193031	1	-0.137534	1	0.0924725	1
comp1772_c0_seq1.m.1649	No hits	159	-	-	-	-	complete	-	-						0	0	0	0	0	NA	1	NA	1	NA	1	NA	1
comp1772212_c0_seq1.m.518973	No hits	168	-	-	-	-	complete	-	-						0	0	0	0	0.0473653	NA	1	-0.34796	1	NA	1	NA	1
comp1772478_c0_seq1.m.518976	No hits	183	-	-	-	-	5prime partial	-	-						0	0	0	0.103863	0.104408	-1.71316	1	-1.54772	1	NA	1	NA	1
comp17725_c0_seq1.m.7967	No hits	270	-	-	-	-	5prime partial	-	-						0.0279883	0	0.183655	0	0.0362061	NA	1	0.867726	1	-0.0379229	1	0.223137	1
comp1772518_c0_seq1.m.518977	No hits	207	-	-	-	-	3prime partial	-	-						0	0.121579	0	0.0385938	0	0.627146	1	NA	1	0.323467	1	-0.357589	1
comp1773067_c0_seq1.m.518981	No hits	147	-	-	-	-	3prime partial	-	-						0	0	0.158183	0	0	NA	1	1.17346	1	NA	1	0.212833	1
comp17744_c0_seq1.m.7978	No hits	150	-	-	-	-	complete	-	-						0	0	0	0	0	NA	1	NA	1	NA	1	NA	1
comp1775594_c0_seq1.m.518991	No hits	174	-	-	-	-	3prime partial	-	-						0	0	0	0	0.0285216	NA	1	-0.20938	1	NA	1	NA	1
comp1775594_c0_seq1.m.518992	No hits	162	-	-	-	-	complete	-	-						0	0	0	0	0.0285216	NA	1	-0.20938	1	NA	1	NA	1
comp17763_c0_seq1.m.7995	No hits	249	-	-	-	-	internal	-	-						0	0	0	0	0	NA	1	NA	1	NA	1	NA	1
comp17766_c0_seq1.m.8000	No hits	216	-	-	-	-	complete	-	-						0.0991842	0	0	0	0.0473653	NA	1	-0.34796	1	-0.129102	1	NA	1
comp17769_c0_seq1.m.8002	No hits	198	-	-	-	-	5prime partial	-	-						0	0.0366855	0	0	0	0.372662	1	NA	1	0.0470213	1	-0.0495111	1
comp1777497_c0_seq1.m.519003	No hits	201	-	-	-	-	internal	-	-						0	0	0.369366	0.0333846	0	-0.515527	1	3.22232	1	NA	1	0.771652	1
comp1778175_c0_seq1.m.519010	No hits	306	-	-	-	-	internal	-	-						0.0775804	0	0.124492	0	0.0362061	NA	1	0.957009	1	-0.250714	1	0.382362	1
comp1778395_c0_seq1.m.519013	phospholipase membrane-associated-like	483	1.4e-108	0.908	F:hydrolase activity acting on ester bonds; P:metabolic process	-	5prime partial	-	-						0	0	0	0.109072	0.0362061	-1.71995	1	-0.287012	1	NA	1	NA	1
comp17790_c0_seq1.m.8013	No hits	174	-	-	-	-	5prime partial	-	-						0	0	0.0632732	0.0333846	0	-0.515527	1	0.523166	1	NA	1	0.0924725	1
comp1779548_c0_seq1.m.519017	No hits	165	-	-	-	-	5prime partial	-	-						0	0.073371	0.11169	0	0.0835714	0.685889	1	0.285081	1	0.0929926	1	0.0909235	1
comp1780910_c0_seq1.m.519020	No hits	153	-	-	-	-	5prime partial	-	-						0	0	0	0.0385938	0	-0.526589	1	NA	1	NA	1	NA	1
comp17822_c0_seq1.m.8024	No hits	183	-	-	-	-	5prime partial	-	-						0	0	0.122437	0	0	NA	1	0.885095	1	NA	1	0.159616	1
comp1782376_c0_seq1.m.519024	No hits	207	-	-	-	-	complete	-	-						0	0	0	0	0	NA	1	NA	1	NA	1	NA	1
comp1782457_c0_seq1.m.519025	No hits	210	-	-	-	-	complete	-	-						0	0	0	0.103863	0.0362061	-1.71316	1	-0.287012	1	NA	1	NA	1
comp17825_c0_seq1.m.8026	odorant receptor 71a isoform x1	363	1.1e-55	0.846	C:membrane; F:olfactory receptor activity; F:odorant binding; P:detection of chemical stimulus involved in sensory perception of smell	-	complete	-	-						0	0	0	0	0.0285216	NA	1	-0.20938	1	NA	1	NA	1
comp1785031_c0_seq1.m.519039	No hits	159	-	-	-	-	5prime partial	-	-						0.0991842	0	0	0	0	NA	1	NA	1	-0.129102	1	NA	1
comp17866_c0_seq2.m.8045	histone h4	291	1.6e-59	0.997	C:nucleosome; C:nucleus; C:cytoplasmic membrane-bounded vesicle; F:DNA binding; F:protein heterodimerization activity; P:mitotic cell cycle; P:syncytium formation by plasma membrane fusion; P:nematode larval development; P:nucleosome assembly; P:DNA-templated transcription initiation; P:synaptic transmission cholinergic; P:insemination; P:embryo development ending in birth or egg hatching; P:body…	-	3prime partial	Centromere kinetochore component CENP-T histone fold	-						0	0	0	0	0	NA	1	NA	1	NA	1	NA	1
comp17869_c0_seq1.m.8046	No hits	183	-	-	-	-	5prime partial	-	-						0.0495921	0	0.0632732	0	0	NA	1	0.523166	1	-0.0673752	1	0.0924725	1
comp1787_c0_seq1.m.1659	No hits	258	-	-	-	-	complete	-	-						0.0279883	0.0366855	0.174963	0	0	0.372662	1	2.35027	1	0.0117795	1	0.380873	1
comp1787_c0_seq1.m.1662	No hits	159	-	-	-	-	complete	-	-						0	0.0712879	0.126546	0	0.0473653	1.02843	1	0.597716	1	0.216113	1	0.152246	1
comp1787_c0_seq1.m.1663	No hits	156	-	-	-	-	5prime partial	-	-						0	0.0869762	0.0949099	0	0.0362061	1.17065	1	0.489333	1	0.249516	1	0.037905	1
comp17874_c0_seq1.m.8057	No hits	207	-	-	-	-	5prime partial	-	-						0.0495921	0	0	0	0.0473653	NA	1	-0.34796	1	-0.0673752	1	NA	1
comp1787544_c0_seq1.m.519045	No hits	195	-	-	-	-	complete	-	-						0	0	0	0	0.0362061	NA	1	-0.287012	1	NA	1	NA	1
comp1788_c0_seq1.m.1664	No hits	174	-	-	-	-	complete	-	-						0	0.140493	0	0	0	1.61373	1	NA	1	0.360749	1	-0.398971	1
comp17882_c0_seq1.m.8059	No hits	198	-	-	-	-	internal	-	-						0	0	0	0.0333846	0.130937	-0.515527	1	-1.74747	1	NA	1	NA	1
comp17885_c0_seq1.m.8062	polyadenylate-binding cytoplasmic and nuclear	513	3.8e-14	0.623	C:cytoplasm; C:intracellular organelle; F:RNA binding; P:regulation of metabolic process	-	5prime partial	Poly-adenylate binding protein, unique domain	-						0	0	0	0	0.434473	NA	1	-2.03967	0.495215	NA	1	NA	1
comp1789613_c0_seq1.m.519059	No hits	153	-	-	-	-	complete	-	-						0	0.10589	0.183655	0	0	1.35701	1	1.21804	1	0.295757	1	0.124941	1
comp17905_c0_seq1.m.8071	No hits	282	-	-	-	-	complete	-	YES						0	0.103807	0.0612185	0	0.0285216	0.952832	1	0.289755	1	0.133697	1	-0.0819818	1
comp17905_c1_seq1.m.8073	No hits	177	-	-	-	-	5prime partial	-	-						0	0	0	0.0385938	0	-0.526589	1	NA	1	NA	1	NA	1
comp1791457_c0_seq1.m.519066	No hits	333	-	-	-	-	complete	-	-						0.281524	0.0366855	0	0	0.0285216	0.372662	1	-0.20938	1	-0.500924	1	-0.0495111	1
comp17918_c0_seq1.m.8076	PREDICTED: uncharacterized protein LOC105566756 partial	321	9.1e-08	0.5	-	-	5prime partial	-	-						0	0	0.215292	0	0.0647277	NA	1	1.15025	1	NA	1	0.534569	1
comp1792991_c0_seq1.m.519072	No hits	177	-	-	-	-	5prime partial	-	-						0	0	0	0.0352391	0	-0.519285	1	NA	1	NA	1	NA	1
comp17934_c0_seq1.m.8093	No hits	213	-	-	-	-	complete	-	-						0	0	0	0	0	NA	1	NA	1	NA	1	NA	1
comp1794505_c0_seq1.m.519080	No hits	216	-	-	-	-	5prime partial	-	-						0	0.0366855	0.0612185	0.179196	0.0285216	-1.67907	1	0.289755	1	0.0470213	1	0.0434497	1
comp1794538_c0_seq1.m.519081	No hits	207	-	-	-	-	internal	-	-						0.113595	0	0.246929	0.0704783	0	-0.923586	1	2.75526	1	-0.137534	1	0.615475	1
comp1795048_c0_seq1.m.519082	No hits	246	-	-	-	-	5prime partial	-	-						0.133557	0	0	0.0385938	0	-0.526589	1	NA	1	-0.383492	1	NA	1
comp1795908_c0_seq1.m.519088	No hits	204	-	-	-	-	internal	-	-						0.279883	0	0	0	0	NA	1	NA	1	-0.298323	1	NA	1
comp17961_c0_seq1.m.8107	No hits	306	-	-	-	-	internal	-	-						0	0	0	0	0.0285216	NA	1	-0.20938	1	NA	1	NA	1
comp1796720_c0_seq1.m.519091	No hits	198	-	-	-	-	3prime partial	-	-						0	0	0	0	0	NA	1	NA	1	NA	1	NA	1
comp1798485_c0_seq1.m.519096	No hits	231	-	-	-	-	complete	-	-						0	0	0	0.102008	0.0647277	-1.71085	1	-1.1656	1	NA	1	NA	1
comp17988_c0_seq1.m.8114	reverse transcriptase	357	9.8e-39	0.5892	-	-	internal	-	-						0	0	0	0.0667691	0.0647277	-0.917925	1	-1.1656	1	NA	1	NA	1
comp1799369_c0_seq1.m.519097	tpa: transposase domain-containing protein	789	3.8e-89	0.6365	-	-	5prime partial	-	-						0.161545	0.298554	0.369366	0.0385938	0.28692	1.39153	0.497709	0.263481	0.936221	0.204886	1	0.0893654	1
comp17998_c0_seq1.m.8121	No hits	195	-	-	-	-	5prime partial	-	-						0	0.104748	0	0.0333846	0	0.379215	1	NA	1	0.130097	1	-0.141672	1
comp1800742_c0_seq1.m.519104	No hits	279	-	-	-	-	5prime partial	-	-						0.253536	0.178119	0	0	0	1.80687	1	NA	1	-0.148228	1	-0.463155	1
comp18009_c0_seq1.m.8126	pogo transposable element with krab domain	360	6.3e-46	0.6885	F:DNA binding	-	internal	-	-						0	0	0	0	0.112093	NA	1	-2.19931	1	NA	1	NA	1
comp18021_c1_seq1.m.8134	tigger transposable element-derived protein 1-like	348	7e-66	0.727	F:nucleic acid binding	-	5prime partial	DDE superfamily endonuclease	-						0	0	0	0	0.0285216	NA	1	-0.20938	1	NA	1	NA	1
comp18021_c1_seq1.m.8135	No hits	252	-	-	-	-	5prime partial	-	-						0	0	0	0	0.0473653	NA	1	-0.34796	1	NA	1	NA	1
comp180261_c0_seq1.m.514746	No hits	198	-	-	-	-	internal	-	-						0	0.0366855	0	1.19837	1.63379	-4.26579	0.000932308	-5.62799	0.00640884	0.0470213	1	-0.0495111	1
comp18034_c0_seq1.m.8138	No hits	171	-	-	-	-	5prime partial	-	-						0	0	0	0	0	NA	1	NA	1	NA	1	NA	1
comp18044_c0_seq1.m.8142	No hits	288	-	-	-	-	internal	-	-						0	0	0	0	0	NA	1	NA	1	NA	1	NA	1
comp18046_c0_seq1.m.8143	retrovirus-like pol polyprotein	255	3.8e-24	0.794	-	-	5prime partial	-	-						0	0	0	0.100154	0	-1.23364	1	NA	1	NA	1	NA	1
comp1806_c0_seq1.m.1673	No hits	237	-	-	-	-	complete	-	-						0	0	0	0.105717	0.253443	-1.24028	1	-1.49967	1	NA	1	NA	1
comp18069_c0_seq1.m.8156	No hits	171	-	-	-	-	3prime partial	-	-						0	0	0.0612185	0	0	NA	1	0.46989	1	NA	1	0.0836932	1
comp18078_c0_seq1.m.8159	No hits	255	-	-	-	-	internal	-	-						0	0	0.0800532	0.0333846	0.0285216	-0.515527	1	0.439824	1	NA	1	0.111172	1
comp18083_c0_seq1.m.8163	No hits	258	-	-	-	-	5prime partial	-	-						0	0	0	0	0	NA	1	NA	1	NA	1	NA	1
comp1808713_c0_seq1.m.519119	No hits	252	-	-	-	-	3prime partial	-	-						0	0	0	0	0.0362061	NA	1	-0.287012	1	NA	1	NA	1
comp1809_c0_seq1.m.1677	No hits	228	-	-	-	-	complete	-	-						0.0279883	0	0	0.0738329	0.0473653	-1.33672	1	-0.34796	1	-0.0379229	1	NA	1
comp1809195_c0_seq1.m.519120	No hits	147	-	-	-	-	complete	-	-						0	0	0	0.0352391	0.0362061	-0.519285	1	-0.287012	1	NA	1	NA	1
comp181_c0_seq1.m.260	PREDICTED: uncharacterized protein LOC105278948	162	2.2e-15	0.7935	P:DNA metabolic process; P:single-organism metabolic process; P:single-organism cellular process; P:chromosome organization	-	complete	Helitron helicase-like domain at N-terminus	-						0	0	0	0	0	NA	1	NA	1	NA	1	NA	1
comp181_c1_seq1.m.261	No hits	165	-	-	-	-	5prime partial	-	-						0	0	0	0.0333846	0	-0.515527	1	NA	1	NA	1	NA	1
comp1810046_c0_seq1.m.519126	No hits	177	-	-	-	-	5prime partial	-	-						0	0	0	0	0.0285216	NA	1	-0.20938	1	NA	1	NA	1
comp18104_c0_seq1.m.8175	No hits	207	-	-	-	-	3prime partial	-	-						0	0	0	0	0.0647277	NA	1	-1.1656	1	NA	1	NA	1
comp18125_c0_seq1.m.8187	PREDICTED: uncharacterized protein LOC105833406	210	4e-15	0.9	-	-	internal	-	-						0.113595	0	0	0.0333846	0	-0.515527	1	NA	1	-0.137534	1	NA	1
comp18125_c0_seq1.m.8188	No hits	165	-	-	-	-	5prime partial	-	-						0	0	0	0.0333846	0	-0.515527	1	NA	1	NA	1	NA	1
comp18137_c0_seq1.m.8195	No hits	159	-	-	-	-	5prime partial	-	-						0	0	0	0.0667691	0	-0.917925	1	NA	1	NA	1	NA	1
comp1814343_c0_seq1.m.519135	No hits	246	-	-	-	-	5prime partial	-	-						0	0	0	0	0.0758869	NA	1	-1.24911	1	NA	1	NA	1
comp1814415_c0_seq1.m.519136	No hits	189	-	-	-	-	5prime partial	-	-						0	0.107973	0.0316366	0	0	1.35336	1	0.256979	1	0.295563	1	-0.232213	1
comp1815_c1_seq1.m.1681	No hits	162	-	-	-	-	complete	-	-						0.0495921	0.0692049	0	0	0	0.693893	1	NA	1	0.0377029	1	-0.100338	1
comp1815586_c0_seq1.m.519142	No hits	231	-	-	-	-	5prime partial	-	-						0	0	0	0.0738329	0.0758869	-1.33672	1	-1.24911	1	NA	1	NA	1
comp18158_c1_seq1.m.8203	No hits	213	-	-	-	-	5prime partial	-	-						0	0	0	0.0686237	0	-1.32759	1	NA	1	NA	1	NA	1
comp1815902_c0_seq1.m.519146	No hits	318	-	-	-	-	complete	-	-						0	0.595026	0	0	0.0285216	3.31127	0.060367	-0.20938	1	1.08382	1	-1.24606	1
comp1815902_c0_seq1.m.519148	hypothetical protein EAG_01059	147	1.6e-18	0.8014	-	-	complete	-	-						0	0.160347	0	0	0	2.03194	1	NA	1	0.626729	1	-0.701106	1
comp1817_c0_seq1.m.1682	No hits	360	-	-	-	-	internal	-	-						0	0	0	0.110572	0.206824	-1.72212	1	-2.80794	1	NA	1	NA	1
comp1817_c1_seq1.m.1684	No hits	405	-	-	-	-	internal	-	-						0	0	0	0.0704783	0.0285216	-0.923586	1	-0.20938	1	NA	1	NA	1
comp1817110_c0_seq1.m.519149	No hits	279	-	-	-	-	complete	-	-						0	0.0366855	0	0.0333846	0.0570432	-0.118886	1	-0.427271	1	0.0470213	1	-0.0495111	1
comp1817926_c0_seq1.m.519152	No hits	252	-	-	-	-	5prime partial	-	-						0	0.0366855	0	0.0333846	0.0947306	-0.118886	1	-0.670329	1	0.0470213	1	-0.0495111	1
comp1819095_c0_seq1.m.519155	No hits	177	-	-	-	-	complete	-	-						0	0.0692049	0	0	0	0.693893	1	NA	1	0.0932577	1	-0.100338	1
comp1819435_c0_seq1.m.519159	No hits	237	-	-	-	-	complete	-	-						0	0	0	0.0333846	0	-0.515527	1	NA	1	NA	1	NA	1
comp1819435_c0_seq1.m.519160	No hits	216	-	-	-	-	complete	-	-						0	0	0	0.0333846	0.123252	-0.515527	1	-1.68144	1	NA	1	NA	1
comp18219_c0_seq1.m.8243	No hits	147	-	-	-	-	5prime partial	-	-						0	0	0	0	0	NA	1	NA	1	NA	1	NA	1
comp18219_c1_seq1.m.8244	No hits	258	-	-	-	-	5prime partial	-	-						0	0	0	0	0.130937	NA	1	-1.74747	1	NA	1	NA	1
comp1822_c0_seq1.m.1690	No hits	180	-	-	-	-	complete	-	-						0	0	0	0	0	NA	1	NA	1	NA	1	NA	1
comp18220_c0_seq1.m.8247	No hits	150	-	-	-	-	3prime partial	-	-						0.113595	0	0	0	0	NA	1	NA	1	-0.137534	1	NA	1
comp18229_c0_seq1.m.8252	No hits	306	-	-	-	-	complete	-	-						0	0	0	0.0385938	0.0647277	-0.526589	1	-1.1656	1	NA	1	NA	1
comp18229_c0_seq1.m.8253	No hits	240	-	-	-	-	complete	-	-						0	0	0	0	0.0473653	NA	1	-0.34796	1	NA	1	NA	1
comp18229_c0_seq1.m.8255	No hits	234	-	-	-	-	complete	-	-						0	0	0	0	0.0362061	NA	1	-0.287012	1	NA	1	NA	1
comp18229_c0_seq1.m.8259	No hits	147	-	-	-	-	5prime partial	-	-						0	0	0	0	0.0473653	NA	1	-0.34796	1	NA	1	NA	1
comp1823508_c0_seq1.m.519171	No hits	513	-	-	-	-	internal	-	-						0	0.0346024	0.240159	0.105363	0.290907	-0.957918	1	-0.274457	0.935498	0.0471719	1	0.26596	1
comp18238_c0_seq1.m.8263	dynein beta ciliary	696	1.1e-151	0.967	C:dynein complex; F:microtubule motor activity; F:ATP binding; F:ATPase activity; P:microtubule-based movement; P:metabolic process	EC:3.6.1.3	internal	Dynein heavy chain, N-terminal region 2	-						0	0	0	0.0333846	0.100934	-0.515527	1	-1.56419	1	NA	1	NA	1
comp18238_c1_seq1.m.8265	dynein beta ciliary	264	9.1e-57	0.9985	C:dynein complex; F:microtubule motor activity; F:ATP binding; F:ATPase activity; P:microtubule-based movement; P:metabolic process	EC:3.6.1.3	internal	Hydrolytic ATP binding site of dynein motor region D1	-						0	0	0	0	0.0570432	NA	1	-0.427271	1	NA	1	NA	1
comp18241_c0_seq1.m.8267	No hits	255	-	-	C:nucleus; F:DNA binding; F:sequence-specific DNA binding transcription factor activity; F:copper ion binding; P:regulation of transcription DNA-templated	-	3prime partial	-	-						0	0.110057	0	0	0.0473653	0.942979	1	-0.34796	1	0.133353	1	-0.144217	1
comp1825408_c0_seq1.m.519184	No hits	153	-	-	-	-	complete	-	-						0	0	0.0612185	0.0333846	0	-0.515527	1	0.46989	1	NA	1	0.0836932	1
comp18261_c0_seq1.m.8276	No hits	150	-	-	-	-	complete	-	-						0	0	0.0612185	0.105363	0.0362061	-1.71535	1	0.188105	1	NA	1	0.0836932	1
comp18263_c0_seq1.m.8277	No hits	315	-	-	-	-	5prime partial	-	-						0.0991842	0.0712879	0.18571	0	0.0473653	1.02843	1	1.22287	1	-0.0657676	1	0.363673	1
comp18286_c0_seq1.m.8292	No hits	207	-	-	-	-	5prime partial	-	-						0	0	0.0316366	0	0	NA	1	0.256979	1	NA	1	0.045372	1
comp1830556_c0_seq1.m.519191	No hits	201	-	-	-	-	complete	-	-						0	0.0346024	0	0.0333846	0	-0.114366	1	NA	1	0.0471719	1	-0.050052	1
comp18310_c0_seq1.m.8300	No hits	435	-	-	-	-	complete	-	YES						0	0	0	0	0	NA	1	NA	1	NA	1	NA	1
comp18321_c0_seq1.m.8305	No hits	288	-	-	-	-	internal	-	-						0	0	0.158183	0	0	NA	1	1.17346	1	NA	1	0.212833	1
comp18321_c0_seq1.m.8307	No hits	177	-	-	-	-	complete	-	-						0	0.0346024	0.0800532	0	0	0.37766	1	0.632041	1	0.0471719	1	0.074027	1
comp18322_c0_seq1.m.8312	No hits	201	-	-	-	-	3prime partial	-	-						0	0	0	0.0333846	0	-0.515527	1	NA	1	NA	1	NA	1
comp18334_c0_seq1.m.8319	No hits	267	-	-	-	-	5prime partial	-	-						0.127172	0	0	0	0	NA	1	NA	1	-0.361978	1	NA	1
comp1835341_c0_seq1.m.519197	No hits	237	-	-	-	-	complete	-	-						0.0279883	0.0712879	0	0.100154	0.123252	-0.508778	1	-1.68144	1	0.131335	1	-0.234911	1
comp18358_c0_seq1.m.8330	No hits	183	-	-	-	-	complete	-	-						0	0.104748	0.240159	0	0	0.923331	1	1.50272	1	0.130097	1	0.135254	1
comp1836405_c0_seq1.m.519200	No hits	165	-	-	-	-	complete	-	-						0	0	0.0800532	0	0	NA	1	0.632041	1	NA	1	0.111172	1
comp18365_c0_seq1.m.8332	No hits	228	-	-	-	-	complete	-	-						0	0.0346024	0	0.145811	0.0647277	-1.41001	1	-1.1656	1	0.0471719	1	-0.050052	1
comp18367_c1_seq1.m.8335	No hits	234	-	-	-	-	internal	-	-						0	0	0	0	0	NA	1	NA	1	NA	1	NA	1
comp18378_c0_seq1.m.8345	craniofacial development protein 2-like	282	3.8e-23	0.601	P:RNA-dependent DNA replication; P:nucleic acid phosphodiester bond hydrolysis; F:endonuclease activity; F:RNA-directed DNA polymerase activity	-	5prime partial	-	-						0	0	0	0	0	NA	1	NA	1	NA	1	NA	1
comp18391_c0_seq1.m.8352	integrase core domain protein	477	3e-38	0.678	F:nucleic acid binding; P:RNA-dependent DNA replication; F:RNA-directed DNA polymerase activity; P:DNA integration	-	complete	-	-						0	0	0	0.105363	0.151774	-1.71535	1	-1.92678	1	NA	1	NA	1
comp18391_c0_seq1.m.8353	No hits	246	-	-	-	-	complete	-	-						0	0	0	0	0	NA	1	NA	1	NA	1	NA	1
comp18393_c0_seq1.m.8359	No hits	207	-	-	-	-	complete	-	-						0	0.0346024	0	0.0667691	0.178302	-0.477312	1	-2.04312	1	0.0471719	1	-0.050052	1
comp18397_c0_seq1.m.8360	No hits	420	-	-	-	-	internal	-	-						0.16793	0	0	0	0	NA	1	NA	1	-0.205742	1	NA	1
comp184_c1_seq1.m.262	No hits	243	-	-	-	-	3prime partial	-	-						0.0559765	0.0523738	0	0	0.0285216	0.528215	1	-0.20938	1	-0.0152056	1	-0.0739841	1
comp18403_c1_seq1.m.8363	No hits	168	-	-	-	-	5prime partial	-	-						0	0	0	0	0	NA	1	NA	1	NA	1	NA	1
comp18407_c0_seq1.m.8370	No hits	249	-	-	-	-	3prime partial	-	-						0	0	0	0.0333846	0.0285216	-0.515527	1	-0.20938	1	NA	1	NA	1
comp184271_c0_seq1.m.514752	No hits	147	-	-	-	-	5prime partial	-	-						0.0279883	0	0	0.0686237	0.169136	-1.32759	1	-2.65816	1	-0.0379229	1	NA	1
comp18428_c0_seq1.m.8382	No hits	411	-	-	-	-	internal	-	-						0.0495921	0	0	0	0	NA	1	NA	1	-0.0673752	1	NA	1
comp18440_c0_seq1.m.8392	No hits	153	-	-	-	-	5prime partial	-	-						0	0.104748	0	0	0.0362061	0.923331	1	-0.287012	1	0.130097	1	-0.141672	1
comp18447_c1_seq1.m.8395	No hits	321	-	-	-	-	5prime partial	-	-						0	0.0346024	0	0.0352391	0	-0.117381	1	NA	1	0.0471719	1	-0.050052	1
comp1845_c0_seq1.m.1698	No hits	177	-	-	-	-	5prime partial	-	-						0	0.0346024	0	0.0704783	0	-0.481865	1	NA	1	0.0471719	1	-0.050052	1
comp1846108_c0_seq1.m.519217	No hits	210	-	-	-	-	5prime partial	-	-						0	0	0	0.0385938	0	-0.526589	1	NA	1	NA	1	NA	1
comp1847794_c0_seq1.m.519223	reverse ribonuclease integrase	459	1.9e-14	0.663	-	-	5prime partial	-	-						0	0	0	0.135393	0.425318	-2.00082	1	-3.7192	1	NA	1	NA	1
comp18495_c0_seq1.m.8405	No hits	243	-	-	-	-	3prime partial	-	-						0	0	0	0.0333846	0.121771	-0.515527	1	-1.72891	1	NA	1	NA	1
comp1850090_c0_seq1.m.519229	No hits	591	-	-	-	-	complete	-	-						0.22719	0.073371	0	0.177696	0.180295	-1.1167	0.581999	-2.12205	1	-0.146898	1	-0.0993546	1
comp1850090_c0_seq1.m.519230	No hits	483	-	-	-	-	3prime partial	-	-						0	0.0692049	0.183655	0.0385938	0.0724122	0.181924	1	0.506787	1	0.0932577	1	0.133219	1
comp18517_c0_seq1.m.8413	No hits	150	-	-	-	-	5prime partial	-	-						0	0	0.0316366	0	0	NA	1	0.256979	1	NA	1	0.045372	1
comp1851851_c0_seq1.m.519239	No hits	168	-	-	-	-	complete	-	-						0	0	0	0	0	NA	1	NA	1	NA	1	NA	1
comp1852_c0_seq1.m.1703	dna helicase ino80 isoform x1	246	4e-09	0.64	-	-	internal	-	-						0	0	0	0	0	NA	1	NA	1	NA	1	NA	1
comp18522_c0_seq1.m.8416	No hits	267	-	-	-	-	5prime partial	-	-						0	0.104748	0.160106	0	0	0.923331	1	1.12791	1	0.130097	1	0.0593431	1
comp18537_c0_seq1.m.8420	No hits	222	-	-	-	-	5prime partial	-	-						0	0	0	0	0	NA	1	NA	1	NA	1	NA	1
comp18551_c0_seq1.m.8427	No hits	162	-	-	-	-	5prime partial	-	-						0	0	0	0	0	NA	1	NA	1	NA	1	NA	1
comp1855439_c0_seq1.m.519244	alpha-tocopherol transfer protein	555	9.7e-81	0.7495	P:transport; C:intracellular; F:transporter activity	-	complete	-	-						0.0279883	0.66235	0	0.0333846	0.0647277	2.63976	0.105557	-1.1656	1	1.26911	1	-1.56035	1
comp18556_c0_seq1.m.8432	No hits	183	-	-	-	-	5prime partial	-	-						0	0	0	0	0.0362061	NA	1	-0.287012	1	NA	1	NA	1
comp1856161_c0_seq1.m.519246	transposable element p partial	768	1.3e-90	0.542	F:nucleic acid binding; P:proteolysis; F:aspartic-type endopeptidase activity	-	internal	-	-						0.368773	0.0692049	0.0632732	0.272286	0.281229	-1.42935	0.476453	-1.39868	1	-0.387325	1	-0.0099855	1
comp18568_c1_seq1.m.8438	No hits	198	-	-	-	-	5prime partial	-	-						0	0.104748	0	0	0	0.923331	1	NA	1	0.130097	1	-0.141672	1
comp1857_c0_seq1.m.1705	No hits	195	-	-	-	-	5prime partial	-	-						0	0	0	0	0.0947306	NA	1	-0.670329	1	NA	1	NA	1
comp18575_c0_seq1.m.8444	ZYBA0S14-02344g1_1	258	7.7e-42	0.875	-	-	internal	-	YES						0.198368	0	0	0	0	NA	1	NA	1	-0.22494	1	NA	1
comp18581_c0_seq1.m.8449	No hits	243	-	-	-	-	complete	-	-						0.0991842	0	0	0	0.0473653	NA	1	-0.34796	1	-0.129102	1	NA	1
comp18584_c0_seq1.m.8450	No hits	267	-	-	-	-	complete	-	-						0.0495921	0	0	0	0	NA	1	NA	1	-0.0673752	1	NA	1
comp18591_c0_seq1.m.8458	No hits	192	-	-	-	-	5prime partial	-	-						0	0	0	0.100154	0.0647277	-1.23364	1	-1.1656	1	NA	1	NA	1
comp18597_c0_seq1.m.8464	No hits	216	-	-	-	-	internal	-	-						0	0	0.215292	0.0333846	0	-0.515527	1	2.50618	1	NA	1	0.534569	1
comp1860_c0_seq1.m.1709	No hits	252	-	-	-	-	5prime partial	-	-						0	0	0	0.0333846	0.0835714	-0.515527	1	-1.34423	1	NA	1	NA	1
comp18609_c0_seq1.m.8475	40s ribosomal protein s13	270	5.3e-54	0.9285	C:ribosome; F:structural constituent of ribosome; P:translation	-	3prime partial	Ribosomal S13/S15 N-terminal domain	-						0	0	0	0	0.144824	NA	1	-1.01677	1	NA	1	NA	1
comp186135_c0_seq1.m.514754	No hits	387	-	-	-	-	internal	-	YES						0.930964	0.949585	1.12222	0.732686	1.09116	-0.0962114	0.943721	0.0484878	0.978962	-0.00761281	1	0.109593	0.999964
comp18616_c0_seq2.m.8478	heat shock protein 70	264	1.2e-34	0.8365	F:ATP binding	-	internal	Hsp70 protein	-						0	0	0	0	0.144824	NA	1	-1.01677	1	NA	1	NA	1
comp18621_c1_seq1.m.8485	hypothetical protein RF55_8212	270	1.3e-09	0.58	-	-	5prime partial	-	-						0	0	0	0.0333846	0.0473653	-0.515527	1	-0.34796	1	NA	1	NA	1
comp1862118_c0_seq1.m.519252	No hits	219	-	-	-	-	internal	-	-						0.0279883	0.0366855	0.31418	0	0	0.372662	1	3.61672	1	0.0117795	1	0.841954	1
comp18630_c0_seq1.m.8489	gag-pol protein	279	3.4e-22	0.6575	F:nucleic acid binding; F:zinc ion binding	-	internal	-	-						0	0	0	0	0.161452	NA	1	-1.97853	1	NA	1	NA	1
comp18638_c0_seq1.m.8499	No hits	168	-	-	-	-	3prime partial	-	-						0	0.0692049	0	0.0385938	0.0362061	0.181924	1	-0.287012	1	0.0932577	1	-0.100338	1
comp18642_c0_seq1.m.8507	No hits	234	-	-	-	-	5prime partial	-	-						0.113595	0	0	0.0385938	0.0285216	-0.526589	1	-0.20938	1	-0.137534	1	NA	1
comp186496_c0_seq1.m.514756	No hits	264	-	-	-	-	internal	-	-						0	0.0346024	0.0612185	0	0.0758869	0.37766	1	-0.169056	1	0.0471719	1	0.0426864	1
comp18654_c0_seq1.m.8514	No hits	147	-	-	-	-	3prime partial	-	-						0	0	0	0	0	NA	1	NA	1	NA	1	NA	1
comp18668_c0_seq1.m.8520	No hits	273	-	-	-	-	5prime partial	-	-						0	0	0	0	0	NA	1	NA	1	NA	1	NA	1
comp1868870_c0_seq1.m.519259	No hits	336	-	-	-	-	internal	-	-						0.0495921	0.0692049	0	0.110572	0.157977	-0.522834	1	-2.03631	1	0.0377029	1	-0.100338	1
comp18696_c0_seq1.m.8532	No hits	198	-	-	-	-	3prime partial	-	-						0.113595	0	0	0	0	NA	1	NA	1	-0.137534	1	NA	1
comp1871186_c0_seq1.m.519263	PREDICTED: uncharacterized protein LOC105449478	243	1.1e-06	0.64	F:nucleic acid binding; F:RNA-DNA hybrid ribonuclease activity	-	internal	-	-						0	0	0	0.0667691	0	-0.917925	1	NA	1	NA	1	NA	1
comp18722_c0_seq1.m.8547	50s ribosomal protein l5e	504	2e-106	0.9275	C:ribosome; F:structural constituent of ribosome; F:5S rRNA binding; P:translation	-	internal	Ribosomal L18p/L5e family	-						0	0	0	0	0.108618	NA	1	-0.809255	1	NA	1	NA	1
comp18747_c1_seq1.m.8560	No hits	246	-	-	-	-	internal	-	-						0	0	0	0.0333846	0	-0.515527	1	NA	1	NA	1	NA	1
comp18755_c0_seq1.m.8562	No hits	240	-	-	-	-	internal	-	-						0	0	0	0	0.144824	NA	1	-1.01677	1	NA	1	NA	1
comp18774_c0_seq1.m.8574	PREDICTED: uncharacterized protein LOC105203473	390	6.4e-65	0.621	-	-	internal	-	-						0.0279883	0	0	0.0333846	0.0758869	-0.515527	1	-1.24911	1	-0.0379229	1	NA	1
comp1877448_c0_seq1.m.519267	No hits	213	-	-	-	-	complete	-	-						0.0495921	0	0.0800532	0	0.0285216	NA	1	0.439824	1	-0.0673752	1	0.111172	1
comp18777_c0_seq1.m.8580	No hits	201	-	-	-	-	internal	-	-						0	0	0	0	0.0947306	NA	1	-0.670329	1	NA	1	NA	1
comp1878666_c0_seq1.m.519268	No hits	156	-	-	-	-	5prime partial	-	-						0	0	0	0.0385938	0.0285216	-0.526589	1	-0.20938	1	NA	1	NA	1
comp18789_c0_seq1.m.8592	No hits	291	-	-	-	-	5prime partial	-	-						0	0	0	0.0333846	0.199139	-0.515527	1	-2.20874	1	NA	1	NA	1
comp18808_c0_seq1.m.8605	rna-directed dna polymerase from mobile element jockey-like	192	4.4e-15	0.6675	-	-	5prime partial	-	-						0	0	0	0.0352391	0.0362061	-0.519285	1	-0.287012	1	NA	1	NA	1
comp18810_c1_seq1.m.8609	PREDICTED: uncharacterized protein LOC105668597	291	8.3e-37	0.7933	-	-	complete	-	-						0	0	0	0.0704783	0.340489	-0.923586	1	-3.43863	1	NA	1	NA	1
comp18812_c1_seq1.m.8613	No hits	192	-	-	-	-	5prime partial	-	-						0	0	0.0949099	0	0	NA	1	0.76409	1	NA	1	0.135868	1
comp18823_c0_seq2.m.8628	odorant receptor 13a-like	534	6.9e-95	0.6395	C:membrane; P:single-organism process; P:response to stimulus	-	internal	-	-						0	0	0	0	0.0285216	NA	1	-0.20938	1	NA	1	NA	1
comp18829_c0_seq1.m.8631	No hits	150	-	-	-	-	5prime partial	-	-						0	0	0.0800532	0	0	NA	1	0.632041	1	NA	1	0.111172	1
comp18834_c1_seq1.m.8635	zinc carboxypeptidase-like	264	7e-33	0.769	F:metallocarboxypeptidase activity; F:zinc ion binding; P:proteolysis	EC:3.4.17	internal	-	-						0	0.0366855	0	0.0333846	0.108618	-0.118886	1	-0.809255	1	0.0470213	1	-0.0495111	1
comp18835_c1_seq1.m.8636	sulfotransferase 1c4-like	228	4.4e-31	0.7965	F:transferase activity	-	3prime partial	-	-						0	0	0.191743	0	0.0473653	NA	1	1.19868	1	NA	1	0.49474	1
comp18836_c1_seq1.m.8638	No hits	189	-	-	-	-	complete	-	-						0	0	0	0	0	NA	1	NA	1	NA	1	NA	1
comp1884_c0_seq1.m.1714	No hits	312	-	-	-	-	complete	-	-						0	0.0890593	0.122437	0	0	1.1666	1	0.885095	1	0.249311	1	0.0658039	1
comp1884_c0_seq1.m.1719	No hits	147	-	-	-	-	complete	-	YES						0	0	0	0.0352391	0	-0.519285	1	NA	1	NA	1	NA	1
comp1884455_c0_seq1.m.519274	No hits	405	-	-	-	-	complete	-	-						0	0	0	0.143957	0.119777	-2.04321	1	-1.69547	1	NA	1	NA	1
comp18847_c0_seq1.m.8646	acyl- delta desaturase-like	432	1.9e-53	0.698	F:oxidoreductase activity acting on paired donors with oxidation of a pair of donors resulting in the reduction of molecular oxygen to two molecules of water; P:lipid metabolic process; P:oxidation-reduction process	-	3prime partial	-	-						0	0	0	0.100154	0.730859	-1.23364	1	-3.78907	0.133854	NA	1	NA	1
comp18857_c1_seq1.m.8666	No hits	285	-	-	-	-	internal	-	-						0	0	0	0.0385938	0.112093	-0.526589	1	-2.19931	1	NA	1	NA	1
comp18881_c0_seq1.m.8680	No hits	195	-	-	-	-	5prime partial	-	-						0	0	0	0	0.0362061	NA	1	-0.287012	1	NA	1	NA	1
comp1889_c0_seq1.m.1722	No hits	186	-	-	-	-	3prime partial	-	-						0	0	0	0.177341	0	-2.29198	1	NA	1	NA	1	NA	1
comp18891_c0_seq1.m.8686	No hits	246	-	-	-	-	5prime partial	-	-						0.113595	0	0	0.0385938	0	-0.526589	1	NA	1	-0.137534	1	NA	1
comp18892_c1_seq1.m.8687	No hits	258	-	-	-	-	internal	-	-						0	0.125745	0.160106	0	0	1.46223	1	1.12791	1	0.323124	1	0.0481884	1
comp18895_c0_seq1.m.8690	No hits	252	-	-	-	-	3prime partial	-	-						0	0	0	0.0333846	0	-0.515527	1	NA	1	NA	1	NA	1
comp189_c1_seq1.m.267	No hits	201	-	-	-	-	3prime partial	-	-						0	0	0	0.0333846	0	-0.515527	1	NA	1	NA	1	NA	1
comp18905_c0_seq1.m.8700	No hits	273	-	-	-	-	internal	-	-						0	0	0	0	0	NA	1	NA	1	NA	1	NA	1
comp18905_c1_seq1.m.8703	40s ribosomal protein s24	225	4.7e-35	0.968	C:ribosome; F:nucleotide binding; F:structural constituent of ribosome; P:translation	-	internal	Ribosomal protein S24e	-						0	0	0	0	0	NA	1	NA	1	NA	1	NA	1
comp18907_c0_seq1.m.8707	No hits	273	-	-	-	-	3prime partial	-	-						0	0	0	0.0385938	0	-0.526589	1	NA	1	NA	1	NA	1
comp18908_c0_seq1.m.8708	No hits	318	-	-	-	-	5prime partial	-	-						0	0.0890593	0	0.149166	0.0362061	-0.754431	1	-0.287012	1	0.249311	1	-0.273367	1
comp18921_c0_seq1.m.8724	No hits	159	-	-	-	-	5prime partial	-	-						0	0	0	0	0	NA	1	NA	1	NA	1	NA	1
comp1892893_c0_seq1.m.519285	No hits	225	-	-	-	-	complete	-	-						0	0.0366855	0	0	0.0835714	0.372662	1	-1.34423	1	0.0470213	1	-0.0495111	1
comp18933_c1_seq1.m.8730	No hits	201	-	-	-	-	internal	-	-						0	0	0	0	0.0473653	NA	1	-0.34796	1	NA	1	NA	1
comp18938_c1_seq1.m.8734	reverse transcriptase	255	2.7e-24	0.7035	P:RNA-dependent DNA replication; F:RNA-directed DNA polymerase activity	-	5prime partial	Reverse transcriptase (RNA-dependent DNA polymerase)	-						0.0279883	0	0	0	0.0285216	NA	1	-0.20938	1	-0.0379229	1	NA	1
comp18939_c0_seq1.m.8735	No hits	216	-	-	-	-	5prime partial	-	-						0.0991842	0.0523738	0.240159	0	0	0.528215	1	1.50272	1	-0.0732044	1	0.226843	1
comp18951_c0_seq1.m.8739	transposable element tc3 partial	282	5.5e-59	0.759	F:DNA binding; P:transposition DNA-mediated; P:DNA integration	-	internal	-	-						0	0.0523738	0.154074	0	0	0.528215	1	2.13928	1	0.0692462	1	0.259535	1
comp18954_c0_seq1.m.8741	No hits	195	-	-	-	-	5prime partial	-	-						0	0	0	0	0.0285216	NA	1	-0.20938	1	NA	1	NA	1
comp18954_c0_seq1.m.8742	No hits	165	-	-	-	-	complete	-	-						0	0	0	0	0	NA	1	NA	1	NA	1	NA	1
comp1896054_c0_seq1.m.519291	No hits	258	-	-	-	-	3prime partial	-	-						0.212779	0	0.0316366	0.0352391	0	-0.519285	1	0.256979	1	-0.469073	1	0.045372	1
comp1896248_c0_seq1.m.519296	mariner mos1 partial	561	2.8e-33	0.515	F:nucleic acid binding	-	complete	DDE superfamily endonuclease	-						0	0	0	0	0.28271	NA	1	-3.19468	1	NA	1	NA	1
comp1896498_c0_seq1.m.519303	transcription factor adf-1-like isoform x2	507	1.6e-50	0.6615	P:proteolysis; F:aminopeptidase activity	-	complete	Alcohol dehydrogenase transcription factor Myb/SANT-like	-						0	0.0890593	0.401002	0	0.293123	1.1666	1	0.337023	0.907411	0.249311	1	0.687516	1
comp1896498_c0_seq1.m.519304	No hits	168	-	-	-	-	5prime partial	-	YES						0	0	0.124492	0	0	NA	1	1.95426	1	NA	1	0.382362	1
comp1896532_c0_seq1.m.519305	40s ribosomal protein s11	297	1.9e-52	0.839	C:ribosome; F:structural constituent of ribosome; P:translation	-	internal	Ribosomal S17 N-terminal	-						0	0	0	0	0.18103	NA	1	-1.19775	1	NA	1	NA	1
comp18974_c0_seq1.m.8749	No hits	282	-	-	-	-	5prime partial	-	-						0.0279883	0.073371	0	0.0385938	0.0473653	0.175291	1	-0.34796	1	0.0752676	1	-0.0993546	1
comp18976_c0_seq1.m.8752	No hits	219	-	-	-	-	internal	-	-						0	0	0.0949099	0	0.0835714	NA	1	0.195084	1	NA	1	0.135868	1
comp1897978_c0_seq1.m.519327	No hits	201	-	-	-	-	internal	-	-						0	0	0	0	0.0758869	NA	1	-1.24911	1	NA	1	NA	1
comp1898080_c0_seq1.m.519328	No hits	285	-	-	-	-	complete	-	-						0	0.0366855	0	0.143957	0	-1.25447	1	NA	1	0.0470213	1	-0.0495111	1
comp1898120_c0_seq1.m.519330	protein jim lovell	789	6.7e-173	0.823	F:DNA binding	-	internal	helix-turn-helix, Psq domain	-						0	0	0	0.21258	0.24303	-2.86462	1	-3.04104	1	NA	1	NA	1
comp1898490_c0_seq1.m.519336	No hits	156	-	-	-	-	complete	-	-						0.0279883	0.0366855	0	0	0.0570432	0.372662	1	-0.427271	1	0.0117795	1	-0.0495111	1
comp18985_c0_seq1.m.8760	No hits	222	-	-	-	-	5prime partial	-	-						0	0	0	0	0	NA	1	NA	1	NA	1	NA	1
comp1898667_c0_seq1.m.519338	PREDICTED: uncharacterized protein LOC105565080	693	8.8e-125	0.687	-	-	3prime partial	-	-						0.418365	0	0.356564	0.0333846	0.0362061	-0.515527	1	2.29978	1	-0.998886	1	1.11657	1
comp18992_c1_seq1.m.8771	No hits	147	-	-	-	-	5prime partial	-	-						0.0559765	0.0366855	0	0	0	0.372662	1	NA	1	-0.0436243	1	-0.0495111	1
comp1899291_c0_seq1.m.519346	No hits	216	-	-	-	-	internal	-	-						0	0	0.367311	0	0	NA	1	1.92174	1	NA	1	0.366338	1
comp1899559_c0_seq1.m.519352	No hits	177	-	-	-	-	3prime partial	-	-						0	0	0.367311	0	0.0473653	NA	1	1.35573	1	NA	1	0.366338	1
comp1899564_c0_seq1.m.519355	No hits	174	-	-	-	-	5prime partial	-	-						0	0	0	0	0	NA	1	NA	1	NA	1	NA	1
comp18996_c0_seq1.m.8776	reverse ribonuclease partial	198	2.2e-31	0.916	-	-	internal	-	-						0	0	0	0	0.0947306	NA	1	-0.670329	1	NA	1	NA	1
comp1899841_c0_seq1.m.519360	No hits	237	-	-	-	-	complete	-	-						0	0	0	0	0.0362061	NA	1	-0.287012	1	NA	1	NA	1
comp1900145_c0_seq1.m.519365	No hits	444	-	-	-	-	5prime partial	-	-						0	0	0	0	0	NA	1	NA	1	NA	1	NA	1
comp1900145_c0_seq1.m.519366	No hits	195	-	-	-	-	complete	-	-						0	0.0366855	0	0	0	0.372662	1	NA	1	0.0470213	1	-0.0495111	1
comp1900163_c0_seq1.m.519370	No hits	255	-	-	-	-	3prime partial	-	-						0	0.103807	0.398343	0.0333846	0	0.420852	1	3.40887	1	0.133697	1	0.434344	1
comp19003_c0_seq1.m.8780	60s ribosomal protein l13	222	3.7e-35	0.919	C:ribosome; F:structural constituent of ribosome; P:translation	-	internal	Ribosomal protein L13e	-						0	0	0	0	0	NA	1	NA	1	NA	1	NA	1
comp1900481_c0_seq1.m.519375	No hits	189	-	-	-	-	complete	-	-						0	0	0.0949099	0.0352391	0.0473653	-0.519285	1	0.413668	1	NA	1	0.135868	1
comp1900592_c0_seq1.m.519378	No hits	201	-	-	-	-	internal	-	-						0.0559765	0.193807	0	0	0	1.85472	1	NA	1	0.257855	1	-0.473742	1
comp1900841_c0_seq1.m.519383	No hits	246	-	-	-	-	3prime partial	-	-						0	0	0.18571	0	0.0285216	NA	1	1.51982	1	NA	1	0.512322	1
comp1901280_c0_seq1.m.519389	No hits	174	-	-	-	-	complete	-	-						0	0.0346024	0	0	0.0285216	0.37766	1	-0.20938	1	0.0471719	1	-0.050052	1
comp1901742_c0_seq1.m.519403	reverse transcriptase	753	2.8e-130	0.691	F:nucleic acid binding	-	complete	-	-						0	0	0.0800532	0.302316	0.0647277	-2.85719	0.119823	0.0816108	1	NA	1	0.111172	1
comp1901742_c0_seq1.m.519404	reverse transcriptase	438	5.5e-81	0.737	P:DNA metabolic process	-	complete	Reverse transcriptase (RNA-dependent DNA polymerase)	-						0.0495921	0.0523738	0.0632732	0.0686237	0.275761	-0.453614	1	-1.20504	1	0.00254138	1	0.0279204	1
comp1901742_c0_seq1.m.519405	reverse partial	432	2.4e-35	0.5975	P:DNA integration; P:DNA recombination; F:DNA binding	-	5prime partial	-	-						0	0.0346024	0.0800532	0.0352391	0.119777	-0.117381	1	-0.380591	1	0.0471719	1	0.074027	1
comp1901742_c0_seq1.m.519410	tyrosine recombinase	210	2e-29	0.7025	-	-	complete	-	-						0	0	0	0.0333846	0.0724122	-0.515527	1	-0.56746	1	NA	1	NA	1
comp1901969_c0_seq1.m.519416	No hits	210	-	-	-	-	5prime partial	-	-						0	0.0346024	0	0.0385938	0	-0.123228	1	NA	1	0.0471719	1	-0.050052	1
comp1902081_c0_seq1.m.519422	No hits	264	-	-	-	-	complete	-	-						0.0775804	0.0366855	0.0800532	0	0.112093	0.372662	1	-0.436695	1	-0.140871	1	0.074814	1
comp1902466_c0_seq1.m.519431	No hits	171	-	-	-	-	3prime partial	-	-						0	0	0	0	0	NA	1	NA	1	NA	1	NA	1
comp1902687_c0_seq1.m.519437	No hits	300	-	-	-	-	complete	-	-						0	0	0.126546	0.0385938	0.0570432	-0.526589	1	0.481965	1	NA	1	0.176161	1
comp1902687_c0_seq1.m.519440	No hits	261	-	-	-	-	5prime partial	-	-						0	0.0346024	0	0.0738329	0.0947306	-0.619823	1	-0.670329	1	0.0471719	1	-0.050052	1
comp19029_c0_seq1.m.8795	No hits	216	-	-	-	-	5prime partial	-	-						0	0	0.122437	0.0667691	0	-0.917925	1	0.885095	1	NA	1	0.159616	1
comp19030_c0_seq1.m.8796	No hits	171	-	-	-	-	5prime partial	-	-						0.0279883	0	0	0	0.0473653	NA	1	-0.34796	1	-0.0379229	1	NA	1
comp1903058_c0_seq1.m.519443	No hits	306	-	-	-	-	complete	-	-						0	0	0	0	0.0285216	NA	1	-0.20938	1	NA	1	NA	1
comp1903293_c0_seq1.m.519448	No hits	159	-	-	-	-	5prime partial	-	-						0	0	0	0	0	NA	1	NA	1	NA	1	NA	1
comp1903346_c0_seq1.m.519449	endonuclease-reverse transcriptase	669	2.4e-55	0.6165	P:RNA-dependent DNA replication; P:nucleic acid phosphodiester bond hydrolysis; F:endonuclease activity; F:RNA-directed DNA polymerase activity	-	complete	-	-						0	0	0	0.140602	0.104408	-2.36933	1	-1.54772	1	NA	1	NA	1
comp1903346_c0_seq1.m.519452	No hits	147	-	-	-	-	complete	-	-						0	0	0	0	0	NA	1	NA	1	NA	1	NA	1
comp1903794_c0_seq1.m.519459	No hits	210	-	-	-	-	complete	-	-						0	0	0	0	0.0947306	NA	1	-0.670329	1	NA	1	NA	1
comp1903794_c0_seq1.m.519460	retrovirus-like pol polyprotein	195	7.8e-19	0.734	F:aspartic-type endopeptidase activity; P:proteolysis	-	3prime partial	-	-						0	0	0	0	0.0947306	NA	1	-0.670329	1	NA	1	NA	1
comp19039_c1_seq1.m.8807	No hits	204	-	-	-	-	3prime partial	-	-						0.113595	0.0366855	0	0	0	0.372662	1	NA	1	-0.103692	1	-0.0495111	1
comp19047_c1_seq1.m.8816	No hits	177	-	-	-	-	complete	-	-						0	0	0	0	0	NA	1	NA	1	NA	1	NA	1
comp1904703_c0_seq1.m.519470	No hits	189	-	-	-	-	5prime partial	-	-						0	0	0.160106	0.0333846	0	-0.515527	1	1.12791	1	NA	1	0.203019	1
comp1905169_c0_seq1.m.519472	No hits	321	-	-	-	-	5prime partial	-	-						0.127172	0	0.20249	0	0	NA	1	2.3986	1	-0.361978	1	0.502092	1
comp1905721_c0_seq1.m.519480	rna-binding protein 14-like isoform x4 protein	330	4.8e-59	0.9755	-	-	5prime partial	Domain of unknown function (DUF4816)	-						0	0.0692049	0	0	0.129455	0.693893	1	-1.82716	1	0.0932577	1	-0.100338	1
comp1905792_c0_seq1.m.519485	No hits	306	-	-	-	-	complete	-	-						0	0	0	0.0385938	0.0362061	-0.526589	1	-0.287012	1	NA	1	NA	1
comp19059_c0_seq1.m.8824	odorant receptor 49b-like	195	6.7e-27	0.822	C:membrane; F:olfactory receptor activity; F:odorant binding; P:detection of chemical stimulus involved in sensory perception of smell	-	complete	-	-						0	0	0	0	0	NA	1	NA	1	NA	1	NA	1
comp1906442_c0_seq1.m.519494	No hits	159	-	-	-	-	complete	-	-						0	0	0	0	0.0362061	NA	1	-0.287012	1	NA	1	NA	1
comp1906610_c0_seq1.m.519498	No hits	285	-	-	-	-	complete	-	-						0	0	0	0.179196	0.123252	-2.6519	1	-1.68144	1	NA	1	NA	1
comp19068_c0_seq1.m.8832	No hits	330	-	-	-	-	5prime partial	-	-						0	0.104748	0.11169	0.0686237	0	0.0166199	1	1.79795	1	0.130097	1	0.012129	1
comp1906946_c0_seq1.m.519501	No hits	219	-	-	-	-	5prime partial	-	-						0	0	0	0.0352391	0	-0.519285	1	NA	1	NA	1	NA	1
comp1907039_c0_seq1.m.519503	No hits	303	-	-	-	-	5prime partial	-	-						0	0	0.122437	0	0.216501	NA	1	-0.642564	1	NA	1	0.159616	1
comp19077_c0_seq1.m.8839	No hits	174	-	-	-	-	5prime partial	-	-						0	0.0366855	0.0800532	0.0385938	0.0570432	-0.127756	1	0.151768	1	0.0470213	1	0.074814	1
comp1908017_c0_seq1.m.519518	isoform a	156	5.8e-18	0.88	-	-	5prime partial	-	-						0	0	0	0.0385938	0	-0.526589	1	NA	1	NA	1	NA	1
comp1908040_c0_seq1.m.519519	No hits	225	-	-	-	-	5prime partial	-	-						0	0	0	0	0.0473653	NA	1	-0.34796	1	NA	1	NA	1
comp1908098_c0_seq1.m.519521	No hits	321	-	-	-	-	internal	-	-						0.0559765	0.0869762	0	0.103863	0	-0.467067	1	NA	1	0.0623794	1	-0.274164	1
comp1908702_c0_seq1.m.519529	No hits	159	-	-	-	-	complete	-	-						0	0	0	0.0738329	0.0758869	-1.33672	1	-1.24911	1	NA	1	NA	1
comp1908702_c0_seq1.m.519530	No hits	156	-	-	-	-	3prime partial	-	-						0	0	0	0	0	NA	1	NA	1	NA	1	NA	1
comp19090_c0_seq1.m.8843	No hits	174	-	-	-	-	5prime partial	-	-						0	0	0.0800532	0	0.0362061	NA	1	0.332894	1	NA	1	0.111172	1
comp19091_c1_seq1.m.8846	No hits	228	-	-	-	-	complete	-	-						0	0	0	0	0.0473653	NA	1	-0.34796	1	NA	1	NA	1
comp1909114_c0_seq1.m.519533	No hits	246	-	-	-	-	complete	-	-						0.133557	0	0	0	0	NA	1	NA	1	-0.383492	1	NA	1
comp1909136_c0_seq1.m.519535	No hits	249	-	-	-	-	5prime partial	-	-						0	0	0	0.0352391	0.0758869	-0.519285	1	-1.24911	1	NA	1	NA	1
comp1909276_c0_seq1.m.519536	No hits	189	-	-	-	-	complete	-	-						0.0279883	0	0.0316366	0	0.0570432	NA	1	-0.20517	1	-0.0379229	1	0.045372	1
comp1909318_c0_seq1.m.519538	No hits	156	-	-	-	-	complete	-	-						0	0	0	0	0	NA	1	NA	1	NA	1	NA	1
comp1909555_c0_seq1.m.519539	stf2p	288	1e-53	0.905	C:mitochondrion; C:cytoplasmic membrane-bounded vesicle; P:mitotic cell cycle; P:syncytium formation by plasma membrane fusion; P:nematode larval development; P:synaptic transmission cholinergic; P:insemination; P:embryo development ending in birth or egg hatching; P:body morphogenesis; P:locomotion; P:cellular response to desiccation	-	5prime partial	-	-						0	0.0692049	0.263709	0	0	0.693893	1	2.70237	1	0.0932577	1	0.338701	1
comp1909920_c0_seq1.m.519544	PREDICTED: uncharacterized protein LOC105387367	165	2.6e-09	0.6475	-	-	5prime partial	-	-						0.163187	0.0346024	0.0632732	0	0	0.37766	1	0.523166	1	-0.274154	1	0.0592296	1
comp1910087_c0_seq1.m.519545	No hits	222	-	-	-	-	5prime partial	-	-						0	0	0	0	0.0473653	NA	1	-0.34796	1	NA	1	NA	1
comp1910237_c0_seq1.m.519548	No hits	267	-	-	-	-	complete	-	-						0	0	0	0.0352391	0.140615	-0.519285	1	-2.45953	1	NA	1	NA	1
comp1910237_c0_seq1.m.519549	No hits	264	-	-	-	-	complete	-	-						0	0	0	0.0667691	0.271551	-0.917925	1	-3.23392	1	NA	1	NA	1
comp1910703_c0_seq1.m.519555	No hits	210	-	-	-	-	complete	-	-						0	0	0.0949099	0	0.0285216	NA	1	0.600929	1	NA	1	0.135868	1
comp1910703_c0_seq1.m.519557	No hits	156	-	-	-	-	complete	-	-						0	0	0	0	0	NA	1	NA	1	NA	1	NA	1
comp19115_c0_seq1.m.8856	dnaj homolog subfamily b member 13-like	165	4.7e-13	0.7857	F:unfolded protein binding; P:protein folding	-	5prime partial	-	-						0	0	0	0	0.0835714	NA	1	-1.34423	1	NA	1	NA	1
comp19115_c1_seq1.m.8857	No hits	228	-	-	-	-	complete	-	-						0	0	0	0	0	NA	1	NA	1	NA	1	NA	1
comp19120_c0_seq1.m.8866	retrovirus-related gag-pol polyprotein	402	1.3e-48	0.79	F:DNA binding; F:zinc ion binding; P:DNA integration	-	internal	Reverse transcriptase (RNA-dependent DNA polymerase)	-						0	0	0.160106	0	0.169136	NA	1	-0.138798	1	NA	1	0.203019	1
comp1912273_c0_seq1.m.519570	pogo transposable element with krab domain	324	4.3e-41	0.751	F:DNA binding	-	internal	-	-						0	0	0.215292	0.0385938	0.170617	-0.526589	1	0.271083	1	NA	1	0.534569	1
comp1912284_c0_seq1.m.519572	No hits	147	-	-	-	-	3prime partial	-	-						0	0	0	0	0	NA	1	NA	1	NA	1	NA	1
comp19126_c1_seq1.m.8876	No hits	210	-	-	-	-	internal	-	-						0	0.0346024	0	0	0	0.37766	1	NA	1	0.0471719	1	-0.050052	1
comp19129_c0_seq1.m.8880	No hits	216	-	-	-	-	3prime partial	-	-						0	0	0	0	0.0473653	NA	1	-0.34796	1	NA	1	NA	1
comp1913_c0_seq1.m.1729	No hits	177	-	-	-	-	complete	-	-						0	0	0	0	0	NA	1	NA	1	NA	1	NA	1
comp19130_c0_seq1.m.8881	No hits	213	-	-	-	-	internal	-	-						0	0	0	0.151021	0	-2.01668	1	NA	1	NA	1	NA	1
comp19136_c0_seq1.m.8888	No hits	150	-	-	C:membrane; F:cytochrome-c oxidase activity; F:copper ion binding	-	complete	-	-						0	0.0346024	0	0	0.0473653	0.37766	1	-0.34796	1	0.0471719	1	-0.050052	1
comp1913618_c0_seq1.m.519590	No hits	186	-	-	-	-	5prime partial	-	-						0.0279883	0.103807	0	0	0.0835714	0.952832	1	-1.34423	1	0.127028	1	-0.145522	1
comp19137_c0_seq1.m.8889	hypothetical protein RF55_13949	426	1.9e-66	0.6886	P:nucleic acid phosphodiester bond hydrolysis; F:nuclease activity; F:DNA binding	-	5prime partial	-	-						0	0	0	0.0667691	0.279236	-0.917925	1	-3.21753	1	NA	1	NA	1
comp19139_c0_seq1.m.8891	No hits	174	-	-	-	-	5prime partial	-	-						0.0279883	0	0	0	0	NA	1	NA	1	-0.0379229	1	NA	1
comp1914_c0_seq1.m.1730	No hits	219	-	-	-	-	internal	-	-						0	0	0.0800532	0.173987	0	-2.61111	1	0.632041	1	NA	1	0.111172	1
comp1914258_c0_seq1.m.519597	No hits	150	-	-	-	-	5prime partial	-	-						0	0	0	0	0	NA	1	NA	1	NA	1	NA	1
comp1914453_c0_seq1.m.519598	leucine-rich repeat-containing protein 74a-like	195	2.6e-19	0.8617	-	-	5prime partial	-	-						0.0559765	0	0.183655	0	0.0473653	NA	1	0.780853	1	-0.0773372	1	0.223137	1
comp1914781_c0_seq1.m.519599	No hits	537	-	-	-	-	internal	-	-						0	0.110057	0.565086	0.144311	0	-0.479331	0.83692	3.71648	0.148041	0.133353	1	0.551485	1
comp1914800_c0_seq1.m.519603	No hits	201	-	-	-	-	complete	-	-						0	0.0366855	0	0	0.0758869	0.372662	1	-1.24911	1	0.0470213	1	-0.0495111	1
comp1914838_c0_seq1.m.519605	craniofacial development protein 2-like	393	3e-14	0.5465	C:nucleus	-	3prime partial	-	-						0	0	0	0.105363	0.123252	-1.71535	1	-1.68144	1	NA	1	NA	1
comp19150_c0_seq1.m.8897	No hits	150	-	-	-	-	3prime partial	-	-						0	0	0	0	0	NA	1	NA	1	NA	1	NA	1
comp1915324_c0_seq1.m.519613	No hits	261	-	-	-	-	5prime partial	-	-						0.0495921	0.0523738	0	0	0.0758869	0.528215	1	-1.24911	1	0.00254138	1	-0.0739841	1
comp1915781_c0_seq1.m.519615	hypothetical protein G5I_05195	243	1.2e-11	0.9	-	-	internal	-	-						0	0	0	0.0352391	0	-0.519285	1	NA	1	NA	1	NA	1
comp19159_c0_seq1.m.8904	odorant receptor 71a isoform x2	225	2.4e-35	0.902	C:membrane; F:olfactory receptor activity; F:odorant binding; P:detection of chemical stimulus involved in sensory perception of smell	-	internal	-	-						0	0	0	0.107217	0	-2.05	1	NA	1	NA	1	NA	1
comp1915938_c0_seq1.m.519617	No hits	243	-	-	-	-	complete	-	-						0	0	0	0.0385938	0.0473653	-0.526589	1	-0.34796	1	NA	1	NA	1
comp1915938_c0_seq1.m.519619	No hits	153	-	-	-	-	complete	-	-						0	0	0	0.0667691	0.0473653	-0.917925	1	-0.34796	1	NA	1	NA	1
comp1916594_c0_seq1.m.519621	No hits	249	-	-	-	-	internal	-	-						0.0495921	0.0346024	0	0.102008	0.0473653	-0.954022	1	-0.34796	1	-0.0257603	1	-0.050052	1
comp19167_c0_seq1.m.8909	No hits	216	-	-	-	-	complete	-	-						0	0	0	0	0	NA	1	NA	1	NA	1	NA	1
comp19169_c0_seq1.m.8911	No hits	264	-	-	-	-	complete	-	-						0	0	0	0.107217	0.0932492	-2.05	1	-1.48133	1	NA	1	NA	1
comp1917111_c0_seq1.m.519625	No hits	294	-	-	-	-	complete	-	-						0.113595	0.160347	0	0	0.0362061	2.03194	1	-0.287012	1	0.223244	1	-0.701106	1
comp19172_c0_seq1.m.8914	histone-lysine n-methyltransferase setmar-like	234	2.8e-28	0.7625	F:methyltransferase activity; P:methylation	-	internal	-	-						0	0	0.0632732	0	0.0285216	NA	1	0.366217	1	NA	1	0.0924725	1
comp1917220_c0_seq1.m.519628	No hits	165	-	-	-	-	5prime partial	-	-						0	0	0	0.0352391	0.140615	-0.519285	1	-2.45953	1	NA	1	NA	1
comp1917442_c0_seq1.m.519632	No hits	222	-	-	-	-	5prime partial	-	-						0	0	0.0800532	0	0	NA	1	0.632041	1	NA	1	0.111172	1
comp1918833_c0_seq1.m.519641	No hits	168	-	-	-	-	3prime partial	-	-						0	0	0	0	0	NA	1	NA	1	NA	1	NA	1
comp19195_c0_seq1.m.8927	No hits	156	-	-	-	-	5prime partial	-	-						0	0	0	0	0.0473653	NA	1	-0.34796	1	NA	1	NA	1
comp1919631_c0_seq1.m.519646	reverse ribonuclease partial	207	2.2e-22	0.7365	F:binding	-	internal	-	-						0	0	0.160106	0	0	NA	1	1.12791	1	NA	1	0.203019	1
comp192_c0_seq1.m.269	No hits	162	-	-	-	-	5prime partial	-	-						0.127172	0.0712879	0	0	0	1.02843	1	NA	1	-0.194877	1	-0.234911	1
comp1920234_c0_seq1.m.519650	No hits	195	-	-	-	-	complete	-	-						0.0495921	0	0.248983	0	0.0285216	NA	1	1.87589	1	-0.0673752	1	0.636865	1
comp19212_c0_seq1.m.8940	PREDICTED: uncharacterized protein LOC105562311	942	6.8e-133	0.702	-	-	internal	-	-						0	1.11598	0	0	0	4.43477	0.00451847	NA	1	2.10493	1	-2.30764	1
comp1921248_c0_seq1.m.519658	No hits	291	-	-	-	-	3prime partial	-	YES						0	0.073371	0	0.138747	0.151774	-0.773456	1	-1.92678	1	0.0929926	1	-0.0993546	1
comp19215_c0_seq1.m.8946	No hits	360	-	-	-	-	5prime partial	-	-						0	0.0346024	0	0	0	0.37766	1	NA	1	0.0471719	1	-0.050052	1
comp1922440_c0_seq1.m.519664	No hits	402	-	-	-	-	internal	-	-						0.133557	0.0346024	0	0.100154	0.0570432	-0.753808	1	-0.427271	1	-0.285893	1	-0.050052	1
comp1922756_c0_seq1.m.519667	No hits	198	-	-	-	-	3prime partial	-	-						0	0	0	0.0352391	0.0570432	-0.519285	1	-0.427271	1	NA	1	NA	1
comp19232_c0_seq1.m.8961	No hits	489	-	-	-	-	5prime partial	-	-						0	0	0	0	0.170617	NA	1	-1.99315	1	NA	1	NA	1
comp1923515_c0_seq1.m.519671	No hits	228	-	-	-	-	5prime partial	-	-						0	0.0523738	0	0.0352391	0.0285216	0.0115584	1	-0.20938	1	0.0692462	1	-0.0739841	1
comp19240_c0_seq1.m.8968	retrovirus-like pol partial	498	1.6e-75	0.697	F:nucleic acid binding	-	internal	-	-						0	0	0	0.0738329	0.0362061	-1.33672	1	-0.287012	1	NA	1	NA	1
comp19241_c0_seq1.m.8973	No hits	237	-	-	-	-	complete	-	-						0	0	0	0	0.0362061	NA	1	-0.287012	1	NA	1	NA	1
comp1925171_c0_seq1.m.519676	No hits	285	-	-	-	-	5prime partial	-	-						0	0	0	0.133538	0	-1.49005	1	NA	1	NA	1	NA	1
comp19255_c0_seq1.m.8987	PREDICTED: uncharacterized protein LOC105561908	360	4e-37	0.729	-	-	internal	-	-						0	0	0	0	0	NA	1	NA	1	NA	1	NA	1
comp19255_c1_seq1.m.8989	vesicular glutamate transporter 1	237	2.5e-21	0.7027	C:integral component of membrane; P:transmembrane transport	-	internal	-	-						0	0	0	0	0.0285216	NA	1	-0.20938	1	NA	1	NA	1
comp19257_c0_seq1.m.8990	No hits	219	-	-	-	-	complete	-	-						0	0.0346024	0	0	0.0362061	0.37766	1	-0.287012	1	0.0471719	1	-0.050052	1
comp1925750_c0_seq1.m.519682	No hits	306	-	-	-	-	5prime partial	-	-						0.0279883	0.0523738	0	0	0.0947306	0.528215	1	-0.670329	1	0.0402328	1	-0.0739841	1
comp1926014_c0_seq1.m.519686	No hits	177	-	-	-	-	3prime partial	-	-						0	0	0	0	0.0473653	NA	1	-0.34796	1	NA	1	NA	1
comp19261_c0_seq1.m.8994	PREDICTED: uncharacterized protein LOC105202970	381	2.9e-39	0.6975	F:ion binding; F:organic cyclic compound binding; F:heterocyclic compound binding; P:metabolic process	-	3prime partial	-	-						0.0495921	0.0346024	0	0	0.0473653	0.37766	1	-0.34796	1	-0.0257603	1	-0.050052	1
comp1927162_c0_seq1.m.519691	No hits	255	-	-	-	-	complete	-	-						0	0	0.0612185	0	0	NA	1	0.46989	1	NA	1	0.0836932	1
comp1927380_c0_seq1.m.519696	No hits	153	-	-	-	-	complete	-	-						0	0.0366855	0	0	0.140615	0.372662	1	-2.45953	1	0.0470213	1	-0.0495111	1
comp19276_c0_seq1.m.9014	No hits	195	-	-	-	-	complete	-	-						0	0	0	0	0	NA	1	NA	1	NA	1	NA	1
comp19277_c0_seq1.m.9016	No hits	234	-	-	-	-	complete	-	-						0	0	0	0.0385938	0	-0.526589	1	NA	1	NA	1	NA	1
comp19285_c1_seq1.m.9024	No hits	183	-	-	-	-	5prime partial	-	-						0	0	0	0	0	NA	1	NA	1	NA	1	NA	1
comp1928525_c0_seq1.m.519699	No hits	225	-	-	-	-	internal	-	-						0	0	0	0	0.0835714	NA	1	-1.34423	1	NA	1	NA	1
comp19288_c0_seq1.m.9026	No hits	222	-	-	-	-	5prime partial	-	-						0	0	0	0.0385938	0.0285216	-0.526589	1	-0.20938	1	NA	1	NA	1
comp1928975_c0_seq1.m.519702	No hits	240	-	-	-	-	5prime partial	-	-						0	0	0.141272	0	0.0362061	NA	1	0.978883	1	NA	1	0.390387	1
comp19291_c0_seq1.m.9027	No hits	342	-	-	-	-	3prime partial	-	-						0	0	0	0	0.307757	NA	1	-3.40306	1	NA	1	NA	1
comp1929114_c0_seq1.m.519703	No hits	297	-	-	-	-	complete	-	-						0	0.0366855	0	0	0.161452	0.372662	1	-1.97853	1	0.0470213	1	-0.0495111	1
comp1929218_c0_seq1.m.519707	No hits	162	-	-	-	-	complete	-	-						0	0.0346024	0.0949099	0	0	0.37766	1	0.76409	1	0.0471719	1	0.112766	1
comp1929474_c0_seq1.m.519709	No hits	258	-	-	-	-	complete	-	-						0	0	0	0	0.142096	NA	1	-0.937563	1	NA	1	NA	1
comp19303_c0_seq1.m.9034	No hits	153	-	-	-	-	5prime partial	-	-						0	0	0	0	0	NA	1	NA	1	NA	1	NA	1
comp19303_c1_seq1.m.9037	No hits	162	-	-	-	-	3prime partial	-	-						0	0	0	0.0352391	0.0362061	-0.519285	1	-0.287012	1	NA	1	NA	1
comp1930383_c0_seq1.m.519722	No hits	150	-	-	-	-	complete	-	-						0	0	0	0	0	NA	1	NA	1	NA	1	NA	1
comp1931130_c0_seq1.m.519729	No hits	222	-	-	-	-	internal	-	-						0.0839648	0	0.126546	0	0.0473653	NA	1	0.597716	1	-0.113486	1	0.176161	1
comp1931793_c0_seq1.m.519736	No hits	216	-	-	-	-	complete	-	-						0	0.073371	0	0	0	0.685889	1	NA	1	0.0929926	1	-0.0993546	1
comp1931997_c0_seq1.m.519739	No hits	177	-	-	-	-	complete	-	-						0	0	0.124492	0.0385938	0	-0.526589	1	1.95426	1	NA	1	0.382362	1
comp19323_c0_seq1.m.9056	odorant receptor 4-like	705	7.7e-99	0.738	C:membrane; F:olfactory receptor activity; F:odorant binding; P:sensory perception of smell; P:response to stimulus	-	5prime partial	7tm Odorant receptor	-						0	0	0	0	0.0647277	NA	1	-1.1656	1	NA	1	NA	1
comp19324_c0_seq1.m.9060	myosin-xv-like protein	318	9.4e-43	0.802	C:myosin complex; F:motor activity; F:ATP binding; P:metabolic process	-	internal	-	-						0.127172	0.107973	0	0	0	1.35336	1	NA	1	-0.0669221	1	-0.32386	1
comp19324_c1_seq1.m.9064	No hits	243	-	-	-	-	5prime partial	-	-						0	0	0.183655	0	0	NA	1	1.21804	1	NA	1	0.223137	1
comp19326_c0_seq1.m.9067	No hits	180	-	-	-	-	complete	-	-						0	0	0	0	0.0285216	NA	1	-0.20938	1	NA	1	NA	1
comp1933294_c0_seq1.m.519748	No hits	159	-	-	-	-	3prime partial	-	-						0	0	0	0	0	NA	1	NA	1	NA	1	NA	1
comp1933416_c0_seq1.m.519750	No hits	168	-	-	-	-	5prime partial	-	-						0	0.0523738	0	0.0352391	0.0285216	0.0115584	1	-0.20938	1	0.0692462	1	-0.0739841	1
comp1933459_c0_seq1.m.519752	No hits	171	-	-	-	-	5prime partial	-	-						0.0279883	0.178119	0.215292	0.0352391	0.345957	0.93443	1	-0.607633	0.813238	0.357557	1	0.0739401	1
comp1933556_c0_seq1.m.519754	No hits	351	-	-	-	-	internal	-	-						0	0	0	0	0.0362061	NA	1	-0.287012	1	NA	1	NA	1
comp19343_c0_seq1.m.9080	No hits	153	-	-	-	-	complete	-	-						0	0	0	0	0	NA	1	NA	1	NA	1	NA	1
comp1934671_c0_seq1.m.519764	No hits	351	-	-	-	-	5prime partial	-	-						0	0.0366855	0	0.0333846	0.0285216	-0.118886	1	-0.20938	1	0.0470213	1	-0.0495111	1
comp19354_c0_seq1.m.9086	odorant receptor isoform a-like	252	4e-32	0.572	C:membrane; F:olfactory receptor activity; F:odorant binding; P:sensory perception of smell	-	internal	7tm Odorant receptor	-						0	0	0	0	0.119777	NA	1	-1.69547	1	NA	1	NA	1
comp19357_c0_seq1.m.9092	No hits	276	-	-	-	-	internal	-	-						0.0279883	0.0692049	0	0	0.0362061	0.693893	1	-0.287012	1	0.0755928	1	-0.100338	1
comp1936151_c0_seq1.m.519768	No hits	255	-	-	-	-	5prime partial	-	-						0	0	0.122437	0	0	NA	1	0.885095	1	NA	1	0.159616	1
comp1936662_c0_seq1.m.519776	No hits	183	-	-	-	-	5prime partial	-	-						0	0.0523738	0.0612185	0	0.0855647	0.528215	1	-0.189743	1	0.0692462	1	0.0112339	1
comp1937678_c0_seq1.m.519783	No hits	267	-	-	-	-	complete	-	-						0	0	0	0.0333846	0	-0.515527	1	NA	1	NA	1	NA	1
comp1938456_c0_seq1.m.519786	No hits	216	-	-	-	-	5prime partial	-	-						0	0	0	0.0385938	0	-0.526589	1	NA	1	NA	1	NA	1
comp19387_c0_seq1.m.9116	No hits	147	-	-	-	-	complete	-	-						0	0	0.183655	0.0333846	0.958743	-0.515527	1	-2.02554	0.337995	NA	1	0.223137	1
comp19391_c0_seq1.m.9119	reverse transcriptase	294	4.6e-41	0.738	F:metal ion binding	-	complete	Reverse transcriptase (RNA-dependent DNA polymerase)	-						0	0	0	0	0.222705	NA	1	-2.42921	1	NA	1	NA	1
comp19391_c0_seq1.m.9120	reverse transcriptase	261	4.9e-29	0.7155	-	-	3prime partial	-	-						0	0	0	0.0333846	0.148299	-0.515527	1	-2.51291	1	NA	1	NA	1
comp1939253_c0_seq1.m.519787	No hits	315	-	-	-	-	internal	-	-						0.0495921	0.0346024	0	0.39734	0.236826	-2.69388	0.0954335	-1.35464	1	-0.0257603	1	-0.050052	1
comp1939761_c0_seq1.m.519792	rna-directed dna polymerase from mobile element jockey-like	396	3.5e-20	0.5993	P:RNA-dependent DNA replication; P:nucleic acid phosphodiester bond hydrolysis; F:endonuclease activity; F:RNA-directed DNA polymerase activity	-	complete	-	-						0	0	0	0	0	NA	1	NA	1	NA	1	NA	1
comp1939761_c0_seq1.m.519794	endonuclease-reverse transcriptase	306	1.1e-24	0.645	P:RNA-dependent DNA replication; P:nucleic acid phosphodiester bond hydrolysis; F:endonuclease activity; F:RNA-directed DNA polymerase activity	-	complete	-	-						0	0	0	0	0.0473653	NA	1	-0.34796	1	NA	1	NA	1
comp1939874_c0_seq1.m.519797	PREDICTED: uncharacterized protein LOC105205026	531	1.4e-63	0.7245	F:nucleic acid binding; P:DNA integration	-	complete	-	-						0.113595	0.146742	0.0612185	0.0686237	0.0835714	0.291508	1	-0.254871	1	0.0500227	1	-0.126816	1
comp1939874_c0_seq1.m.519798	PREDICTED: uncharacterized protein LOC105205026	315	6.8e-31	0.705	F:nucleic acid binding; P:DNA integration	-	complete	-	-						0	0	0	0.0333846	0.0285216	-0.515527	1	-0.20938	1	NA	1	NA	1
comp1940148_c0_seq1.m.519800	No hits	231	-	-	-	-	internal	-	-						0	0	0	0.0667691	0.0285216	-0.917925	1	-0.20938	1	NA	1	NA	1
comp19407_c0_seq1.m.9134	No hits	168	-	-	-	-	5prime partial	-	-						0.0279883	0.104748	0	0	0.0570432	0.923331	1	-0.427271	1	0.119673	1	-0.141672	1
comp1940722_c0_seq1.m.519805	No hits	210	-	-	-	-	complete	-	-						0	0.073371	0.126546	0	0.0473653	0.685889	1	0.597716	1	0.0929926	1	0.0877053	1
comp19419_c0_seq1.m.9138	No hits	156	-	-	-	-	5prime partial	-	-						0.0559765	0	0	0	0	NA	1	NA	1	-0.0773372	1	NA	1
comp1942057_c0_seq1.m.519812	gustatory receptor 28b	243	7e-27	0.6975	C:integral component of membrane; P:sensory perception of taste	-	5prime partial	7tm Chemosensory receptor	-						0	0	0	0.0333846	0.114086	-0.515527	1	-0.805398	1	NA	1	NA	1
comp19422_c0_seq1.m.9140	No hits	192	-	-	-	-	complete	-	-						0	0	0	0.0704783	0	-0.923586	1	NA	1	NA	1	NA	1
comp1942573_c0_seq1.m.519822	No hits	588	-	-	-	-	3prime partial	-	-						0.0279883	0.10589	0	0.137247	0.13293	-0.534159	0.80939	-1.7834	1	0.224084	1	-0.324618	1
comp19432_c0_seq1.m.9146	No hits	309	-	-	-	-	3prime partial	-	-						0	0.073371	0.122437	0	0.0835714	0.685889	1	0.279192	1	0.0929926	1	0.0648498	1
comp1943659_c0_seq1.m.519823	odorant receptor 47a	792	5.6e-136	0.7795	C:plasma membrane; C:integral component of membrane; F:olfactory receptor activity; F:odorant binding; P:signal transduction; P:detection of chemical stimulus involved in sensory perception of smell	-	5prime partial	7tm Odorant receptor	-						0	0	0	0.102008	0.252707	-1.71085	1	-3.18183	1	NA	1	NA	1
comp19438_c1_seq1.m.9151	PREDICTED: uncharacterized protein LOC103520361	162	3.8e-07	0.71	-	-	3prime partial	-	-						0	0	0	0	0	NA	1	NA	1	NA	1	NA	1
comp1944963_c0_seq1.m.519832	PREDICTED: uncharacterized protein LOC105618392	915	3.4e-150	0.7575	-	-	5prime partial	Domain of unknown function (DUF4776)	-						0	0.842552	0.160106	0.182905	0.0724122	1.49927	0.279831	0.428281	1	1.8374	1	-1.09534	1
comp1945289_c0_seq1.m.519840	No hits	399	-	-	-	-	5prime partial	-	-						0.113595	0.073371	0.160106	0	0	0.685889	1	1.12791	1	-0.0384492	1	0.109784	1
comp1945534_c0_seq1.m.519843	No hits	237	-	-	-	-	complete	-	-						0	0	0	0.0352391	0.0758869	-0.519285	1	-1.24911	1	NA	1	NA	1
comp1945874_c0_seq1.m.519848	No hits	147	-	-	-	-	5prime partial	-	-						0	0	0	0	0	NA	1	NA	1	NA	1	NA	1
comp1945936_c0_seq1.m.519849	No hits	468	-	-	-	-	5prime partial	-	-						0	0.0366855	0	0	0.104408	0.372662	1	-1.54772	1	0.0470213	1	-0.0495111	1
comp1947_c1_seq1.m.1746	No hits	270	-	-	-	-	complete	-	-						0	0.073371	0.0316366	0.0333846	0.170617	0.183943	1	-1.16322	1	0.0929926	1	-0.0739446	1
comp1948_c0_seq1.m.1748	No hits	228	-	-	-	-	3prime partial	-	-						0	0.0366855	0	0.0771876	0	-0.495616	1	NA	1	0.0470213	1	-0.0495111	1
comp1948596_c0_seq1.m.519861	No hits	258	-	-	-	-	3prime partial	-	-						0	0.0366855	0	0	0	0.372662	1	NA	1	0.0470213	1	-0.0495111	1
comp19486_c0_seq1.m.9164	PREDICTED: uncharacterized protein LOC105431518	294	1.6e-07	0.59	-	-	internal	-	-						0	0	0	0.3357	0	-2.96939	0.103306	NA	1	NA	1	NA	1
comp19501_c0_seq1.m.9171	No hits	198	-	-	-	-	5prime partial	-	-						0	0	0	0	0	NA	1	NA	1	NA	1	NA	1
comp1950176_c0_seq1.m.519875	No hits	183	-	-	-	-	5prime partial	-	-						0	0	0	0	0	NA	1	NA	1	NA	1	NA	1
comp1951_c1_seq1.m.1751	No hits	168	-	-	-	-	3prime partial	-	-						0.0991842	0.0692049	0	0	0	0.693893	1	NA	1	-0.0377523	1	-0.100338	1
comp19518_c0_seq1.m.9192	dc-stamp domain-containing protein 1	381	2.5e-80	0.942	C:integral component of membrane	-	internal	-	-						0.113595	0.073371	0	0.0333846	0.205342	0.183943	1	-2.91741	1	-0.0384492	1	-0.0993546	1
comp19520_c0_seq1.m.9198	No hits	165	-	-	-	-	complete	-	-						0	0	0	0	0	NA	1	NA	1	NA	1	NA	1
comp19522_c1_seq1.m.9201	adenylate kinase 8	222	1.8e-34	0.844	F:ATP binding; F:nucleobase-containing compound kinase activity; P:nucleobase-containing compound metabolic process; P:phosphorylation	-	internal	-	-						0	0.176036	0.122437	0	0	2.10793	1	0.885095	1	0.651085	1	-0.169136	1
comp19526_c1_seq1.m.9207	No hits	162	-	-	-	-	complete	-	-						0	0	0	0.0352391	0	-0.519285	1	NA	1	NA	1	NA	1
comp19535_c1_seq1.m.9217	No hits	279	-	-	-	-	internal	-	-						0	0	0	0	0	NA	1	NA	1	NA	1	NA	1
comp1955_c0_seq1.m.1755	No hits	240	-	-	F:nucleic acid binding; F:methyltransferase activity; P:methylation	-	internal	-	-						0	0	0.306092	0	0	NA	1	1.7231	1	NA	1	0.324665	1
comp1955435_c0_seq1.m.519883	No hits	276	-	-	-	-	5prime partial	-	-						0.0279883	0	0	0	0.176821	NA	1	-2.74228	1	-0.0379229	1	NA	1
comp1955506_c0_seq1.m.519884	No hits	285	-	-	-	-	complete	-	-						0.113595	0.0366855	0	0	0	0.372662	1	NA	1	-0.103692	1	-0.0495111	1
comp1955691_c0_seq1.m.519889	No hits	159	-	-	-	-	complete	-	-						0	0	0	0.0333846	0	-0.515527	1	NA	1	NA	1	NA	1
comp1956089_c0_seq1.m.519895	No hits	150	-	-	-	-	3prime partial	-	-						0	0	0	0	0	NA	1	NA	1	NA	1	NA	1
comp1957_c0_seq1.m.1758	No hits	249	-	-	-	-	5prime partial	-	-						0.0495921	0.173952	0	0.0738329	0.142096	0.505656	1	-0.937563	1	0.281983	1	-0.464236	1
comp19571_c0_seq1.m.9241	No hits	294	-	-	-	-	internal	-	-						0	0	0	0.107217	0	-2.05	1	NA	1	NA	1	NA	1
comp19573_c0_seq1.m.9246	PREDICTED: uncharacterized protein LOC105567954 isoform X2	213	3.2e-25	0.74	-	-	3prime partial	-	-						0	0.103807	0	0	0	0.952832	1	NA	1	0.133697	1	-0.145522	1
comp1957384_c0_seq1.m.519898	No hits	159	-	-	-	-	3prime partial	-	-						0	0	0.244874	0	0	NA	1	1.4921	1	NA	1	0.277467	1
comp19574_c0_seq1.m.9247	eukaryotic translation initiation factor 5a	324	3.9e-62	0.927	F:translation initiation factor activity; F:translation elongation factor activity; F:ribosome binding; P:translational initiation; P:translational frameshifting; P:peptidyl-lysine modification to peptidyl-hypusine; P:positive regulation of translational elongation; P:positive regulation of translational termination	-	internal	-	-						0	0	0	0	0.0724122	NA	1	-0.56746	1	NA	1	NA	1
comp19574_c1_seq1.m.9248	eukaryotic translation initiation factor 5a	219	1.8e-30	0.8805	F:translation initiation factor activity; F:translation elongation factor activity; F:ribosome binding; P:translational initiation; P:translational frameshifting; P:peptidyl-lysine modification to peptidyl-hypusine; P:positive regulation of translational elongation; P:positive regulation of translational termination	-	3prime partial	Eukaryotic elongation factor 5A hypusine, DNA-binding OB fold	-						0	0	0	0	0.108618	NA	1	-0.809255	1	NA	1	NA	1
comp1957749_c0_seq1.m.519902	vitellogenin-2 precursor	258	7.2e-17	0.6385	F:lipid transporter activity; P:lipid transport	-	internal	Lipoprotein amino terminal region	-						0	0	0.122437	0.404324	0.0947306	-3.25928	0.0680097	0.14895	1	NA	1	0.159616	1
comp1957835_c0_seq1.m.519904	No hits	300	-	-	-	-	3prime partial	-	-						0.0839648	0.0712879	0.122437	0.0333846	0.0835714	0.248834	1	0.279192	1	-0.0508897	1	0.106132	1
comp19579_c0_seq1.m.9257	odorant receptor 82a-like	273	1.8e-48	0.909	C:plasma membrane; C:integral component of membrane; F:olfactory receptor activity; F:odorant binding; P:signal transduction; P:detection of chemical stimulus involved in sensory perception of smell	-	complete	7tm Odorant receptor	YES						0	0	0	0	0.0647277	NA	1	-1.1656	1	NA	1	NA	1
comp1958_c1_seq1.m.1760	No hits	234	-	-	-	-	complete	-	-						0	0	0	0	0	NA	1	NA	1	NA	1	NA	1
comp1958_c1_seq1.m.1761	No hits	159	-	-	-	-	5prime partial	-	-						0	0	0	0	0	NA	1	NA	1	NA	1	NA	1
comp19592_c1_seq1.m.9264	No hits	291	-	-	-	-	internal	-	-						0	0.0523738	0	0	0.119777	0.528215	1	-1.69547	1	0.0692462	1	-0.0739841	1
comp19595_c0_seq1.m.9266	No hits	234	-	-	-	-	5prime partial	-	-						0.0495921	0	0.0800532	0.0385938	0	-0.526589	1	0.632041	1	-0.0673752	1	0.111172	1
comp19598_c0_seq1.m.9268	No hits	195	-	-	-	-	3prime partial	-	-						0	0	0	0	0	NA	1	NA	1	NA	1	NA	1
comp1960060_c0_seq1.m.519912	No hits	213	-	-	-	-	5prime partial	-	-						0	0.0523738	0.0800532	0.102008	0.0758869	-0.786991	1	0.012243	1	0.0692462	1	0.0418523	1
comp1960921_c0_seq1.m.519916	No hits	255	-	-	-	-	3prime partial	-	-						0	0	0.0316366	0	0.170617	NA	1	-1.16322	1	NA	1	0.045372	1
comp19612_c0_seq1.m.9281	gag-pol partial	1191	1.7e-83	0.515	F:nucleic acid binding; F:zinc ion binding	-	complete	gag-polypeptide of LTR copia-type	-						0.0279883	0.309172	0.301378	0.21779	0.216501	0.0292448	0.988972	0.319706	0.915505	0.520298	1	-0.036371	1
comp19612_c0_seq1.m.9282	gag-pol partial	672	8.9e-35	0.606	F:binding	-	3prime partial	-	-						0	0.107973	0	0.107217	0.178302	-0.277757	1	-2.04312	1	0.295563	1	-0.32386	1
comp19612_c0_seq1.m.9283	gag-pol partial	582	5.3e-65	0.625	F:nucleic acid binding; P:DNA integration	-	complete	Integrase core domain	-						0.0495921	0.110057	0.0316366	0.0704783	0.0758869	0.0543347	1	-0.47606	1	0.0873452	1	-0.130345	1
comp19612_c0_seq1.m.9284	No hits	237	-	-	-	-	complete	-	-						0	0.0366855	0	0	0.0947306	0.372662	1	-0.670329	1	0.0470213	1	-0.0495111	1
comp19615_c0_seq1.m.9300	No hits	258	-	-	-	-	internal	-	-						0	0	0	0	0.0570432	NA	1	-0.427271	1	NA	1	NA	1
comp1961882_c0_seq1.m.519919	No hits	183	-	-	-	-	5prime partial	-	-						0.113595	0.0869762	0.11169	0.0738329	0.0835714	-0.114645	1	0.285081	1	-0.0125876	1	0.069031	1
comp19625_c0_seq1.m.9307	No hits	234	-	-	-	-	internal	-	-						0.0279883	0	0	0	0	NA	1	NA	1	-0.0379229	1	NA	1
comp19626_c0_seq1.m.9308	location of vulva defective 1-like	405	9.7e-47	0.7118	-	-	5prime partial	-	-						0	0	0	0	0	NA	1	NA	1	NA	1	NA	1
comp19626_c1_seq1.m.9309	location of vulva defective 1-like	297	2e-28	0.8064	-	-	internal	-	-						0	0	0	0	0	NA	1	NA	1	NA	1	NA	1
comp19627_c0_seq1.m.9312	No hits	222	-	-	-	-	complete	-	-						0.113595	0	0	0	0	NA	1	NA	1	-0.137534	1	NA	1
comp19636_c0_seq1.m.9318	No hits	159	-	-	-	-	3prime partial	-	-						0.0495921	0	0.0632732	0	0	NA	1	0.523166	1	-0.0673752	1	0.0924725	1
comp19638_c0_seq1.m.9320	inactive ubiquitin carboxyl-terminal hydrolase 54	231	1.9e-33	0.75	F:hydrolase activity; P:metabolic process	-	3prime partial	-	-						0	0	0	0.0333846	0.140615	-0.515527	1	-2.45953	1	NA	1	NA	1
comp19642_c1_seq1.m.9329	No hits	276	-	-	-	-	complete	-	-						0	0	0	0.0686237	0	-1.32759	1	NA	1	NA	1	NA	1
comp19649_c0_seq1.m.9336	yor019w-like protein	201	1.6e-33	0.925	-	-	internal	-	-						0.0839648	0	0	0	0	NA	1	NA	1	-0.113486	1	NA	1
comp19650_c0_seq1.m.9337	reverse transcriptase	525	1.1e-45	0.6255	-	-	internal	-	-						0	0	0	0	0.208817	NA	1	-2.28676	1	NA	1	NA	1
comp19655_c0_seq1.m.9344	No hits	288	-	-	-	-	5prime partial	-	-						0	0	0	0	0.0285216	NA	1	-0.20938	1	NA	1	NA	1
comp19662_c0_seq1.m.9353	No hits	240	-	-	-	-	5prime partial	-	-						0	0.103807	0.0316366	0	0	0.952832	1	0.256979	1	0.133697	1	-0.131879	1
comp19665_c0_seq1.m.9357	No hits	216	-	-	-	-	5prime partial	-	-						0	0	0	0	0	NA	1	NA	1	NA	1	NA	1
comp1966514_c0_seq1.m.519933	No hits	147	-	-	-	-	complete	-	-						0	0	0	0	0	NA	1	NA	1	NA	1	NA	1
comp1966517_c0_seq1.m.519934	rho-associated protein kinase let-502-like isoform x1	1116	0	0.7825	-	-	complete	-	-						0	1.1277	0	0.0738329	0.100934	2.93632	0.0213775	-1.56419	1	2.27616	1	-2.46307	1
comp19668_c0_seq1.m.9358	No hits	195	-	-	-	-	5prime partial	-	-						0	0	0.0949099	0	0	NA	1	0.76409	1	NA	1	0.135868	1
comp19672_c1_seq1.m.9361	No hits	150	-	-	-	-	5prime partial	-	-						0	0	0	0	0	NA	1	NA	1	NA	1	NA	1
comp19673_c0_seq1.m.9363	No hits	186	-	-	-	-	complete	-	-						0	0.0366855	0	0.0771876	0.0285216	-0.495616	1	-0.20938	1	0.0470213	1	-0.0495111	1
comp19673_c0_seq1.m.9364	No hits	180	-	-	-	-	complete	-	-						0	0	0	0	0	NA	1	NA	1	NA	1	NA	1
comp196734_c0_seq1.m.514767	PREDICTED: uncharacterized protein LOC105195520 partial	246	5.7e-10	0.7088	F:nucleic acid binding; F:zinc ion binding	-	5prime partial	-	-						0	0	0	0.0352391	0.0285216	-0.519285	1	-0.20938	1	NA	1	NA	1
comp19685_c0_seq1.m.9368	No hits	147	-	-	-	-	complete	-	-						0	0	0	0	0	NA	1	NA	1	NA	1	NA	1
comp1968526_c0_seq1.m.519944	No hits	279	-	-	-	-	5prime partial	-	-						0.198368	0.0366855	0	0	0.0285216	0.372662	1	-0.20938	1	-0.214058	1	-0.0495111	1
comp19690_c0_seq1.m.9369	nuclease harbi1	246	4.1e-44	0.723	P:regulation of transcription DNA-templated; F:protein dimerization activity; C:nucleus; F:sequence-specific DNA binding transcription factor activity	-	internal	-	-						0	0	0	0	0	NA	1	NA	1	NA	1	NA	1
comp19696_c1_seq1.m.9374	No hits	198	-	-	-	-	internal	-	-						0	0	0.0800532	0.0333846	0.0362061	-0.515527	1	0.332894	1	NA	1	0.111172	1
comp1970147_c0_seq1.m.519947	No hits	261	-	-	-	-	5prime partial	-	-						0	0	0.0800532	0.0385938	0.0724122	-0.526589	1	0.0140819	1	NA	1	0.111172	1
comp1971374_c0_seq1.m.519950	hypothetical protein G5I_02219	258	1.6e-37	0.785	-	-	internal	-	-						0.0495921	0.297614	0.0316366	0	0	2.72521	0.138819	0.256979	1	0.674131	1	-0.851438	1
comp19716_c1_seq1.m.9390	No hits	153	-	-	-	-	5prime partial	-	-						0	0	0	0	0	NA	1	NA	1	NA	1	NA	1
comp1973201_c0_seq1.m.519958	60s ribosomal protein l2	477	6.4e-101	0.967	C:ribosome; F:structural constituent of ribosome; P:translation	-	internal	Ribosomal Proteins L2, RNA binding domain	-						0	0	0	0	0	NA	1	NA	1	NA	1	NA	1
comp19740_c0_seq1.m.9404	reverse transcriptase	333	1.8e-40	0.709	F:catalytic activity; F:binding; P:metabolic process	-	3prime partial	Reverse transcriptase (RNA-dependent DNA polymerase)	-						0	0	0	0.0385938	0.0570432	-0.526589	1	-0.427271	1	NA	1	NA	1
comp19740_c0_seq1.m.9405	No hits	291	-	-	-	-	complete	-	-						0	0	0	0.0385938	0.0835714	-0.526589	1	-1.34423	1	NA	1	NA	1
comp1974219_c0_seq1.m.519962	No hits	210	-	-	-	-	5prime partial	-	-						0	0.0366855	0	0.0352391	0.0758869	-0.121904	1	-1.24911	1	0.0470213	1	-0.0495111	1
comp1976417_c0_seq1.m.519965	hypothetical protein X777_04490 partial	204	4.1e-17	0.6465	-	-	complete	-	-						0	0	0.0612185	0.0352391	0.121771	-0.519285	1	-0.598797	1	NA	1	0.0836932	1
comp19766_c0_seq1.m.9421	No hits	234	-	-	-	-	internal	-	-						0.139941	0	0	0	0	NA	1	NA	1	-0.177786	1	NA	1
comp19766_c1_seq1.m.9423	No hits	216	-	-	-	-	internal	-	-						0.111953	0	0	0	0	NA	1	NA	1	-0.146863	1	NA	1
comp1977_c0_seq1.m.1770	No hits	156	-	-	-	-	complete	-	-						0	0	0	0	0.0285216	NA	1	-0.20938	1	NA	1	NA	1
comp19770_c0_seq1.m.9427	No hits	294	-	-	-	-	internal	-	-						0.0991842	0	0.143326	0	0	NA	1	2.10858	1	-0.129102	1	0.421578	1
comp19776_c1_seq1.m.9429	No hits	201	-	-	-	-	internal	-	-						0	0	0	0.0333846	0.108618	-0.515527	1	-0.809255	1	NA	1	NA	1
comp19788_c0_seq1.m.9438	elongation factor 3	288	2.4e-20	0.8555	C:nucleus; F:translation elongation factor activity; F:ATP binding; F:ATPase activity; P:translational elongation	EC:3.6.1.3	internal	-	-						0	0	0	0	0.0362061	NA	1	-0.287012	1	NA	1	NA	1
comp1979_c1_seq1.m.1775	No hits	177	-	-	-	-	5prime partial	-	-						0	0	0	0	0.0285216	NA	1	-0.20938	1	NA	1	NA	1
comp1979_c1_seq1.m.1776	No hits	171	-	-	-	-	3prime partial	-	-						0	0	0	0	0	NA	1	NA	1	NA	1	NA	1
comp1979044_c0_seq1.m.519975	No hits	198	-	-	-	-	complete	-	-						0	0	0.160106	0.0738329	0	-1.33672	1	1.12791	1	NA	1	0.203019	1
comp19793_c1_seq1.m.9444	No hits	180	-	-	-	-	5prime partial	-	-						0	0	0	0	0	NA	1	NA	1	NA	1	NA	1
comp1979739_c0_seq1.m.519976	piggybac transposable element-derived protein 4-like	156	7.8e-15	0.6745	-	-	complete	-	-						0	0	0	0.0352391	0	-0.519285	1	NA	1	NA	1	NA	1
comp19802_c0_seq1.m.9456	No hits	177	-	-	-	-	3prime partial	-	-						0	0.0346024	0.141272	0	0.0285216	0.37766	1	1.14611	1	0.0471719	1	0.273244	1
comp1980396_c0_seq1.m.519977	No hits	237	-	-	-	-	complete	-	-						0	0	0	0	0.0647277	NA	1	-1.1656	1	NA	1	NA	1
comp1980658_c0_seq1.m.519978	No hits	210	-	-	-	-	5prime partial	-	-						0.113595	0.0366855	0.0316366	0	0.0758869	0.372662	1	-0.47606	1	-0.103692	1	-0.0050801	1
comp1981_c0_seq1.m.1779	No hits	243	-	-	-	-	5prime partial	-	-						0.0279883	0	0.122437	0.110572	0.112093	-1.72212	1	0.0454178	1	-0.0379229	1	0.159616	1
comp19816_c1_seq1.m.9465	No hits	183	-	-	-	-	complete	-	-						0	0	0	0	0	NA	1	NA	1	NA	1	NA	1
comp19828_c1_seq1.m.9473	No hits	162	-	-	-	-	3prime partial	-	-						0	0	0.0612185	0	0.0362061	NA	1	0.188105	1	NA	1	0.0836932	1
comp1983299_c0_seq1.m.519989	No hits	213	-	-	-	-	5prime partial	-	-						0.111953	0	0	0	0.0362061	NA	1	-0.287012	1	-0.146863	1	NA	1
comp1983650_c0_seq1.m.519990	No hits	180	-	-	-	-	complete	-	-						0	0	0	0	0	NA	1	NA	1	NA	1	NA	1
comp1983858_c0_seq1.m.519994	No hits	243	-	-	-	-	3prime partial	-	-						0	0.0346024	0	0.149166	0.0285216	-1.23357	1	-0.20938	1	0.0471719	1	-0.050052	1
comp19841_c0_seq1.m.9482	PREDICTED: uncharacterized protein LOC105570146	435	1.4e-88	0.7455	-	-	3prime partial	Normal lung function maintenance, Low in Lung Cancer 1 protein	-						0	0	0	0.0385938	0.0724122	-0.526589	1	-0.56746	1	NA	1	NA	1
comp19844_c0_seq1.m.9486	endonuclease-reverse transcriptase	522	2.5e-38	0.5735	P:RNA-dependent DNA replication; P:nucleic acid phosphodiester bond hydrolysis; F:endonuclease activity; F:RNA-directed DNA polymerase activity	-	5prime partial	-	-						0	0	0	0.0333846	0.0285216	-0.515527	1	-0.20938	1	NA	1	NA	1
comp19854_c0_seq1.m.9496	transposase domain-containing protein	192	1.4e-32	0.719	-	-	3prime partial	-	-						0	0	0.0800532	0	0.0570432	NA	1	0.151768	1	NA	1	0.111172	1
comp19859_c0_seq1.m.9501	No hits	318	-	-	-	-	internal	-	-						0	0	0	0	0.0362061	NA	1	-0.287012	1	NA	1	NA	1
comp19866_c0_seq1.m.9506	No hits	285	-	-	-	-	internal	-	-						0	0.0366855	0.122437	0	0	0.372662	1	0.885095	1	0.0470213	1	0.136929	1
comp1986643_c0_seq1.m.519998	No hits	165	-	-	-	-	3prime partial	-	-						0	0	0	0.0333846	0	-0.515527	1	NA	1	NA	1	NA	1
comp19868_c0_seq1.m.9509	No hits	162	-	-	-	-	5prime partial	-	-						0	0	0	0.0333846	0.100934	-0.515527	1	-1.56419	1	NA	1	NA	1
comp1988_c1_seq1.m.1782	No hits	165	-	-	-	-	complete	-	-						0.0495921	0.0523738	0	0	0	0.528215	1	NA	1	0.00254138	1	-0.0739841	1
comp198844_c0_seq1.m.514769	No hits	345	-	-	-	-	internal	-	-						0.111953	0.637223	0.510032	0.176196	0.0570432	1.07188	0.537458	2.11551	0.438825	0.922881	1	-0.211026	1
comp198844_c0_seq1.m.514772	No hits	210	-	-	-	-	5prime partial	-	-						0.155161	0	0	0.0667691	0.159458	-0.917925	1	-2.55176	1	-0.432856	1	NA	1
comp1988734_c0_seq1.m.520004	No hits	342	-	-	-	-	5prime partial	-	-						0.0839648	0.121579	0.22338	0	0.0285216	1.46868	1	1.70182	1	0.065433	1	0.234083	1
comp1989_c0_seq1.m.1783	No hits	219	-	-	-	-	5prime partial	-	-						0	0.0366855	0	0	0.0758869	0.372662	1	-1.24911	1	0.0470213	1	-0.0495111	1
comp19894_c0_seq1.m.9520	quinone oxidoreductase-like protein 2 homolog	333	1.8e-64	0.83	F:zinc ion binding; F:oxidoreductase activity; P:oxidation-reduction process	-	internal	-	-						0	0	0	0.24782	0.0285216	-3.09889	0.0830814	-0.20938	1	NA	1	NA	1
comp19894_c1_seq1.m.9521	quinone oxidoreductase-like protein 2	291	6.9e-21	0.8229	F:zinc ion binding; F:oxidoreductase activity; P:oxidation-reduction process	-	internal	-	-						0	0	0	0	0.0835714	NA	1	-1.34423	1	NA	1	NA	1
comp1990449_c0_seq1.m.520012	uncharacterized histidine-rich protein ddb_g0274557-like	414	4.7e-25	0.8814	-	-	5prime partial	-	-						0	0	0	0	0	NA	1	NA	1	NA	1	NA	1
comp19916_c0_seq1.m.9532	No hits	219	-	-	-	-	complete	-	-						0.0991842	0	0	0.0352391	0.0724122	-0.519285	1	-0.56746	1	-0.129102	1	NA	1
comp19917_c0_seq1.m.9533	enzymatic polyprotein endonuclease reverse	459	4.1e-40	0.654	F:aspartic-type endopeptidase activity; P:proteolysis	-	internal	-	-						0.113595	0.073371	0.18982	0.0333846	0.142096	0.183943	1	0.258086	1	-0.0384492	1	0.162299	1
comp19919_c0_seq1.m.9536	PREDICTED: uncharacterized protein LOC105453680	222	1.6e-06	0.62	-	-	internal	-	-						0	0	0	0.103863	0.142096	-1.71316	1	-0.937563	1	NA	1	NA	1
comp19920_c0_seq1.m.9538	No hits	159	-	-	-	-	3prime partial	-	-						0	0.0366855	0	0	0	0.372662	1	NA	1	0.0470213	1	-0.0495111	1
comp19928_c0_seq2.m.9550	rcc1 and btb domain-containing protein 1	318	3.3e-08	0.5379	-	-	3prime partial	Regulator of chromosome condensation (RCC1) repeat	-						0	0	0	0.166923	0	-1.70577	1	NA	1	NA	1	NA	1
comp1994_c0_seq1.m.1788	No hits	285	-	-	-	-	3prime partial	-	-						0	0.0366855	0	0	0.0362061	0.372662	1	-0.287012	1	0.0470213	1	-0.0495111	1
comp1994_c0_seq1.m.1789	No hits	189	-	-	-	-	5prime partial	-	-						0	0	0	0	0	NA	1	NA	1	NA	1	NA	1
comp19955_c0_seq1.m.9583	No hits	183	-	-	-	-	complete	-	-						0	0	0.0612185	0	0	NA	1	0.46989	1	NA	1	0.0836932	1
comp19955_c0_seq1.m.9586	No hits	150	-	-	-	-	5prime partial	-	-						0	0	0	0	0	NA	1	NA	1	NA	1	NA	1
comp1995743_c0_seq1.m.520033	No hits	210	-	-	-	-	complete	-	-						0	0	0	0	0.0758869	NA	1	-1.24911	1	NA	1	NA	1
comp19964_c0_seq1.m.9595	No hits	162	-	-	-	-	complete	-	-						0	0.073371	0	0	0	0.685889	1	NA	1	0.0929926	1	-0.0993546	1
comp19966_c0_seq1.m.9606	No hits	147	-	-	-	-	3prime partial	-	-						0	0	0	0	0	NA	1	NA	1	NA	1	NA	1
comp19968_c0_seq1.m.9608	No hits	270	-	-	-	-	internal	-	-						0.113595	0	0	0.0333846	0	-0.515527	1	NA	1	-0.137534	1	NA	1
comp19996_c1_seq1.m.9625	No hits	297	-	-	-	-	internal	-	-						0	0	0.0632732	0	0	NA	1	0.523166	1	NA	1	0.0924725	1
comp1999785_c0_seq1.m.520037	No hits	207	-	-	-	-	5prime partial	-	-						0	0	0	0.0333846	0	-0.515527	1	NA	1	NA	1	NA	1
comp2000_c0_seq1.m.1794	PREDICTED: uncharacterized protein LOC105448726	213	1e-07	0.82	-	-	internal	-	-						0.0279883	0.173952	0	0.0385938	0.0758869	0.931905	1	-1.24911	1	0.357865	1	-0.464236	1
comp2000_c1_seq1.m.1795	gustatory receptor 28b	456	3.1e-75	0.7635	C:plasma membrane; C:integral component of membrane; P:sensory perception of taste	-	internal	-	-						0	0	0	0	0.0932492	NA	1	-1.48133	1	NA	1	NA	1
comp2000131_c0_seq1.m.520039	No hits	159	-	-	-	-	complete	-	-						0	0.104748	0	0	0.0758869	0.923331	1	-1.24911	1	0.130097	1	-0.141672	1
comp20006_c0_seq1.m.9631	hypothetical protein WH47_05511	204	2.2e-09	0.85	-	-	3prime partial	-	-						0	0	0.0800532	0	0.0285216	NA	1	0.439824	1	NA	1	0.111172	1
comp20014_c0_seq2.m.9635	odorant receptor isoform a-like	276	8.9e-44	0.8645	C:plasma membrane; C:integral component of membrane; F:olfactory receptor activity; F:odorant binding; P:signal transduction; P:detection of chemical stimulus involved in sensory perception of smell	-	internal	7tm Odorant receptor	-						0.113595	0	0	0.0686237	0.0362061	-1.32759	1	-0.287012	1	-0.137534	1	NA	1
comp20030_c0_seq1.m.9645	No hits	216	-	-	-	-	5prime partial	-	-						0	0	0	0	0.0647277	NA	1	-1.1656	1	NA	1	NA	1
comp20031_c0_seq1.m.9647	No hits	222	-	-	-	-	5prime partial	-	-						0	0.104748	0	0	0.0570432	0.923331	1	-0.427271	1	0.130097	1	-0.141672	1
comp2004641_c0_seq1.m.520047	centrosomal protein of 135 kda isoform x1	243	1.1e-23	0.7495	-	-	internal	-	-						0	0	0.306092	0	0.0473653	NA	1	1.1935	1	NA	1	0.324665	1
comp20053_c0_seq1.m.9659	No hits	165	-	-	-	-	complete	-	YES						0.113595	0.0366855	0.0316366	0	0.0362061	0.372662	1	-0.0319236	1	-0.103692	1	-0.0050801	1
comp20056_c0_seq1.m.9661	No hits	246	-	-	-	-	3prime partial	-	-						0	0	0	0	0.0473653	NA	1	-0.34796	1	NA	1	NA	1
comp20056_c0_seq1.m.9662	No hits	171	-	-	-	-	3prime partial	-	-						0	0.0366855	0	0	0	0.372662	1	NA	1	0.0470213	1	-0.0495111	1
comp20072_c0_seq2.m.9667	No hits	204	-	-	-	-	internal	-	-						0	0	0	0	0.0285216	NA	1	-0.20938	1	NA	1	NA	1
comp20073_c0_seq1.m.9668	PREDICTED: uncharacterized protein LOC105571038	432	1.8e-58	0.788	F:nucleic acid binding	-	internal	Pao retrotransposon peptidase	-						0.0495921	0	0.348003	0	0.0473653	NA	1	1.41569	1	-0.0673752	1	0.380933	1
comp2007492_c0_seq1.m.520055	PREDICTED: uncharacterized protein LOC105451053	321	2.4e-50	0.744	-	-	complete	-	YES						0	0.319552	0	0.0704783	0.0362061	1.00018	0.637995	-0.287012	1	0.604209	1	-0.678583	1
comp20075_c0_seq1.m.9671	No hits	324	-	-	-	-	complete	-	-						0.127172	0.226326	0.160106	0.0333846	0	1.18611	1	1.12791	1	0.207256	1	-0.12933	1
comp20080_c0_seq1.m.9676	No hits	219	-	-	-	-	internal	-	-						0	0	0	0	0.144824	NA	1	-1.01677	1	NA	1	NA	1
comp20097_c0_seq1.m.9680	hypothetical protein G5I_09209	228	4.6e-08	0.77	-	-	internal	-	-						0	0.107973	0.0800532	0	0	1.35336	1	0.632041	1	0.295563	1	-0.0972389	1
comp20100_c0_seq1.m.9685	No hits	150	-	-	-	-	3prime partial	-	-						0	0.0692049	0	0	0	0.693893	1	NA	1	0.0932577	1	-0.100338	1
comp20104_c0_seq1.m.9686	No hits	228	-	-	-	-	internal	-	-						0	0.157121	0	0.0333846	0.0285216	0.649035	1	-0.20938	1	0.180195	1	-0.198765	1
comp20110_c0_seq1.m.9689	endonuclease-reverse transcriptase	480	1.1e-61	0.6935	F:hydrolase activity; P:nucleic acid metabolic process	-	internal	-	-						0	0	0	0	0.114086	NA	1	-0.805398	1	NA	1	NA	1
comp20122_c0_seq1.m.9702	gustatory receptor 28a	585	1.4e-96	0.83	C:plasma membrane; C:integral component of membrane; P:sensory perception of taste	-	3prime partial	7tm Chemosensory receptor	-						0.0279883	0.0366855	0.0949099	0.0719784	0.112093	-0.623132	1	-0.00940855	1	0.0117795	1	0.11356	1
comp20123_c0_seq1.m.9703	tetra-peptide repeat homeobox protein 1-like	225	1.3e-16	0.835	-	-	3prime partial	-	-						0	0	0	0	0	NA	1	NA	1	NA	1	NA	1
comp20126_c0_seq1.m.9704	40s ribosomal protein s5	609	5.7e-142	0.9555	C:cytosolic small ribosomal subunit; F:RNA binding; F:structural constituent of ribosome; P:cytoplasmic translation; P:rRNA export from nucleus	-	complete	Ribosomal protein S7p/S5e	-						0	0	0	0	0.398267	NA	1	-1.94893	1	NA	1	NA	1
comp20129_c0_seq1.m.9706	No hits	279	-	-	-	-	5prime partial	-	-						0.0991842	0	0	0	0.0473653	NA	1	-0.34796	1	-0.129102	1	NA	1
comp2013942_c0_seq1.m.520067	No hits	441	-	-	-	-	internal	-	-						0.0775804	0.0869762	0.0612185	0.0385938	0.148299	0.354882	1	-0.930739	1	0.00866112	1	-0.0898571	1
comp2013942_c0_seq1.m.520068	No hits	237	-	-	-	-	complete	-	-						0.0991842	0	0	0	0.0285216	NA	1	-0.20938	1	-0.129102	1	NA	1
comp2014816_c0_seq1.m.520070	No hits	264	-	-	-	-	complete	-	-						0	0	0.0612185	0.151021	0.0947306	-2.01668	1	-0.219618	1	NA	1	0.0836932	1
comp20170_c0_seq1.m.9730	dynein beta ciliary	2751	0	0.948	C:dynein complex; F:microtubule motor activity; F:ATP binding; F:ATPase activity; P:microtubule-based movement; P:metabolic process	EC:3.6.1.3	5prime partial	Dynein heavy chain, N-terminal region 1	-						0	0.0366855	0.0800532	1.2799	2.15976	-4.40589	0.000460195	-4.45646	0.00620914	0.0470213	1	0.074814	1
comp20180_c0_seq1.m.9744	No hits	171	-	-	-	-	5prime partial	-	-						0	0	0.0316366	0	0	NA	1	0.256979	1	NA	1	0.045372	1
comp20186_c0_seq1.m.9747	No hits	150	-	-	-	-	complete	-	-						0.163187	0	0	0	0	NA	1	NA	1	-0.385073	1	NA	1
comp201885_c0_seq1.m.514777	No hits	216	-	-	-	-	complete	-	-						0.24551	0.123662	0.263709	0.358392	0.676032	-1.63842	0.274387	-1.24886	0.553329	-0.402659	1	0.349794	1
comp20192_c0_seq1.m.9750	No hits	240	-	-	-	-	internal	-	-						0.0839648	0	0	0	0	NA	1	NA	1	-0.113486	1	NA	1
comp20193_c1_seq1.m.9752	No hits	201	-	-	-	-	internal	-	-						0	0	0	0	0	NA	1	NA	1	NA	1	NA	1
comp20194_c0_seq1.m.9754	No hits	192	-	-	-	-	5prime partial	-	-						0	0.073371	0	0	0	0.685889	1	NA	1	0.0929926	1	-0.0993546	1
comp20195_c0_seq1.m.9757	No hits	315	-	-	-	-	5prime partial	-	-						0	0	0.141272	0	0	NA	1	1.98517	1	NA	1	0.390387	1
comp20198_c0_seq1.m.9761	No hits	231	-	-	-	-	complete	-	-						0.0839648	0	0	0.0719784	0.0285216	-1.33364	1	-0.20938	1	-0.113486	1	NA	1
comp2019924_c0_seq1.m.520078	No hits	189	-	-	-	-	complete	-	-						0.22719	0	0.0800532	0	0	NA	1	0.632041	1	-0.234201	1	0.111172	1
comp2020_c0_seq1.m.1802	No hits	264	-	-	-	-	5prime partial	-	-						0	0.0346024	0	0.0385938	0.123252	-0.123228	1	-1.68144	1	0.0471719	1	-0.050052	1
comp20200_c0_seq1.m.9762	craniofacial development protein 2-like	330	9.9e-19	0.6615	-	-	3prime partial	-	-						0	0	0	0	0	NA	1	NA	1	NA	1	NA	1
comp20200_c1_seq1.m.9764	craniofacial development protein 2-like	246	3.5e-30	0.716	F:catalytic activity; P:nucleic acid metabolic process	-	internal	-	-						0	0.0346024	0	0	0.0473653	0.37766	1	-0.34796	1	0.0471719	1	-0.050052	1
comp20204_c1_seq1.m.9765	No hits	204	-	-	-	-	internal	-	-						0.0495921	0	0	0	0.0473653	NA	1	-0.34796	1	-0.0673752	1	NA	1
comp2021_c0_seq1.m.1804	No hits	183	-	-	-	-	5prime partial	-	-						0	0	0	0	0	NA	1	NA	1	NA	1	NA	1
comp20210_c1_seq1.m.9766	No hits	249	-	-	-	-	5prime partial	-	-						0	0.104748	0	0	0.0473653	0.923331	1	-0.34796	1	0.130097	1	-0.141672	1
comp20219_c0_seq1.m.9769	PREDICTED: uncharacterized protein LOC105458270	201	4.7e-11	0.74	-	-	5prime partial	-	-						0	0	0	0	0	NA	1	NA	1	NA	1	NA	1
comp20227_c0_seq1.m.9775	No hits	309	-	-	-	-	complete	-	-						0	0	0	0	0.0285216	NA	1	-0.20938	1	NA	1	NA	1
comp20237_c0_seq1.m.9783	No hits	159	-	-	-	-	3prime partial	-	-						0	0	0	0	0	NA	1	NA	1	NA	1	NA	1
comp20247_c0_seq1.m.9785	odorant receptor 43a-like	306	5.2e-39	0.694	C:plasma membrane; C:integral component of membrane; F:olfactory receptor activity; F:odorant binding; P:signal transduction; P:detection of chemical stimulus involved in sensory perception of smell	-	internal	-	-						0	0	0	0.0333846	0.0947306	-0.515527	1	-0.670329	1	NA	1	NA	1
comp2026_c0_seq1.m.1808	No hits	195	-	-	-	-	complete	-	-						0	0	0.0800532	0	0	NA	1	0.632041	1	NA	1	0.111172	1
comp20269_c0_seq1.m.9786	No hits	321	-	-	-	-	5prime partial	-	-						0	0	0	0	0.0473653	NA	1	-0.34796	1	NA	1	NA	1
comp202694_c0_seq1.m.514780	No hits	147	-	-	-	-	complete	-	-						0.155161	0.073371	0.183655	0.102008	0.271551	-0.521743	1	-0.460426	0.886687	-0.195649	1	0.134486	1
comp2027_c0_seq1.m.1811	math and lrr domain-containing protein	297	5.6e-16	0.702	-	-	complete	-	-						0.127172	0.0346024	0.0800532	0	0.0835714	0.37766	1	-0.0733789	1	-0.259106	1	0.074027	1
comp2027_c1_seq1.m.1813	math and lrr domain-containing protein	567	1.9e-39	0.6611	-	-	5prime partial	-	-						0	0.315386	0	0	0.0285216	2.75204	0.134176	-0.20938	1	0.927994	1	-1.04425	1
comp20273_c0_seq1.m.9788	PREDICTED: uncharacterized protein LOC105560198	249	1.5e-27	0.703	-	-	internal	-	-						0	0	0	0.0352391	0.0947306	-0.519285	1	-0.670329	1	NA	1	NA	1
comp20276_c0_seq1.m.9789	hypothetical protein G5I_03383	384	2.3e-79	0.8315	-	-	5prime partial	DM4/DM12 family	-						0	0.0366855	0	0.0333846	0	-0.118886	1	NA	1	0.0470213	1	-0.0495111	1
comp20276_c0_seq1.m.9791	No hits	327	-	-	-	-	5prime partial	-	-						0	0	0	0.0352391	0	-0.519285	1	NA	1	NA	1	NA	1
comp20276_c1_seq1.m.9793	PREDICTED: uncharacterized protein LOC105568643	303	3.5e-61	0.918	-	-	complete	DM4/DM12 family	-						0	0	0	0	0	NA	1	NA	1	NA	1	NA	1
comp20279_c0_seq1.m.9794	translation initiation factor 5a	246	4.2e-40	0.91	C:nuclear pore; C:endoplasmic reticulum membrane; F:translation initiation factor activity; F:translation elongation factor activity; F:ribosome binding; P:translational initiation; P:translational frameshifting; P:protein transport; P:positive regulation of translational elongation; P:positive regulation of translational termination; P:mRNA transport	-	internal	Eukaryotic elongation factor 5A hypusine, DNA-binding OB fold	-						0	0	0	0	0.144824	NA	1	-1.01677	1	NA	1	NA	1
comp20284_c0_seq1.m.9797	odorant receptor 4-like	390	2.9e-55	0.783	C:membrane; F:olfactory receptor activity; F:odorant binding; P:detection of chemical stimulus involved in sensory perception of smell	-	5prime partial	7tm Odorant receptor	-						0	0	0	0	0.0285216	NA	1	-0.20938	1	NA	1	NA	1
comp20289_c0_seq1.m.9800	No hits	213	-	-	-	-	internal	-	-						0	0.104748	0	0	0	0.923331	1	NA	1	0.130097	1	-0.141672	1
comp20291_c0_seq1.m.9801	No hits	168	-	-	-	-	complete	-	-						0	0.0366855	0.122437	0	0.0473653	0.372662	1	0.501328	1	0.0470213	1	0.136929	1
comp2029386_c0_seq1.m.520094	dynein heavy chain axonemal	510	1e-104	0.8925	C:dynein complex; F:microtubule motor activity; F:ATP binding; P:microtubule-based movement; P:metabolic process	-	internal	Dynein heavy chain and region D6 of dynein motor	-						0	0	0	0	0.169136	NA	1	-2.65816	1	NA	1	NA	1
comp203_c0_seq1.m.283	No hits	369	-	-	-	-	5prime partial	-	-						0	0	0	0.0385938	0.0362061	-0.526589	1	-0.287012	1	NA	1	NA	1
comp20301_c1_seq1.m.9808	No hits	234	-	-	-	-	internal	-	-						0.0559765	0	0	0.0385938	0	-0.526589	1	NA	1	-0.0773372	1	NA	1
comp2030286_c0_seq1.m.520097	No hits	234	-	-	-	-	complete	-	-						0	0.0523738	0.0316366	0.0738329	0	-0.460888	1	0.256979	1	0.0692462	1	-0.0369416	1
comp20303_c0_seq2.m.9814	No hits	240	-	-	-	-	internal	-	-						0	0	0.0949099	0	0	NA	1	0.76409	1	NA	1	0.135868	1
comp20315_c0_seq1.m.9818	60s ribosomal protein l24	267	1e-36	0.9175	C:ribosome	-	internal	-	-						0	0	0	0	0	NA	1	NA	1	NA	1	NA	1
comp20315_c1_seq1.m.9823	60s ribosomal protein l24	162	1.8e-32	0.998	C:ribosome	-	3prime partial	Ribosomal protein L24e	-						0	0	0	0	0	NA	1	NA	1	NA	1	NA	1
comp2031602_c0_seq1.m.520098	integrase core domain protein	1302	4.6e-138	0.5695	F:nucleic acid binding; P:DNA integration	-	5prime partial	Integrase core domain	-						0	0	0	0.418097	0.302066	-3.66885	0.0313458	-3.31748	1	NA	1	NA	1
comp2031602_c0_seq1.m.520100	gag-pol polyprotein	300	1.1e-06	0.66	-	-	complete	-	-						0	0	0	0	0	NA	1	NA	1	NA	1	NA	1
comp2034408_c0_seq1.m.520107	No hits	174	-	-	-	-	5prime partial	-	-						0.0775804	0.193807	0	0	0	1.85472	1	NA	1	0.27658	1	-0.473742	1
comp20356_c0_seq1.m.9836	retrovirus-like pol partial	342	1.9e-07	0.612	-	-	internal	-	-						0	0	0	0.0686237	0.0835714	-1.32759	1	-1.34423	1	NA	1	NA	1
comp2036_c0_seq1.m.1818	golgin subfamily a member 6-like protein 22	366	9.9e-15	0.6106	-	-	internal	-	-						0.0279883	0	0.246929	0	0.261873	NA	1	-0.0363117	0.991039	-0.0379229	1	0.615475	1
comp2036_c1_seq1.m.1820	PREDICTED: uncharacterized protein PF11_0207-like	237	4.6e-06	0.56	-	-	3prime partial	-	-						0	0	0.503868	0	0	NA	1	3.56063	0.172747	NA	1	0.886186	1
comp2036_c1_seq1.m.1821	No hits	150	-	-	-	-	5prime partial	-	-						0	0	0	0	0.100934	NA	1	-1.56419	1	NA	1	NA	1
comp2036140_c0_seq1.m.520112	No hits	153	-	-	-	-	3prime partial	-	-						0	0	0	0.0333846	0.0473653	-0.515527	1	-0.34796	1	NA	1	NA	1
comp2036261_c0_seq1.m.520113	No hits	174	-	-	-	-	complete	-	-						0	0.0523738	0.22338	0	0.0362061	0.528215	1	1.51964	1	0.0692462	1	0.391636	1
comp20370_c0_seq1.m.9841	No hits	201	-	-	-	-	internal	-	-						0.22719	0	0	0	0	NA	1	NA	1	-0.234201	1	NA	1
comp20372_c0_seq1.m.9842	No hits	294	-	-	-	-	complete	-	-						0	0	0	0.0686237	0	-1.32759	1	NA	1	NA	1	NA	1
comp20372_c0_seq1.m.9843	No hits	213	-	-	-	-	5prime partial	-	-						0	0	0	0	0	NA	1	NA	1	NA	1	NA	1
comp20372_c0_seq1.m.9845	No hits	180	-	-	-	-	5prime partial	-	YES						0	0	0	0.0352391	0.0473653	-0.519285	1	-0.34796	1	NA	1	NA	1
comp2041970_c0_seq1.m.520120	No hits	189	-	-	-	-	5prime partial	-	-						0.0279883	0.0712879	0	0.0352391	0	0.245405	1	NA	1	0.131335	1	-0.234911	1
comp2041970_c0_seq1.m.520121	No hits	168	-	-	-	-	complete	-	-						0.22719	0.0366855	0	0	0	0.372662	1	NA	1	-0.216711	1	-0.0495111	1
comp20456_c0_seq1.m.9874	vitellogenin-2 precursor	411	7.7e-18	0.5354	P:lipid transport; F:lipid transporter activity; F:molecular_function; F:nutrient reservoir activity; P:biological_process; C:extracellular region	-	internal	-	-						0	0	0.0800532	1.1477	0.358597	-4.76942	0.0022652	-1.72973	1	NA	1	0.111172	1
comp20460_c0_seq1.m.9875	No hits	231	-	-	-	-	internal	-	-						0.0279883	0	0.0949099	0	0	NA	1	0.76409	1	-0.0379229	1	0.135868	1
comp20470_c0_seq1.m.9881	No hits	183	-	-	-	-	5prime partial	-	-						0.0279883	0	0	0	0	NA	1	NA	1	-0.0379229	1	NA	1
comp2047318_c0_seq1.m.520130	integrase core domain protein	294	5.2e-45	0.7105	C:intracellular organelle; F:binding	-	5prime partial	-	-						0.0279883	0.0366855	0.183655	0	0	0.372662	1	1.21804	1	0.0117795	1	0.210051	1
comp2047318_c0_seq1.m.520131	PREDICTED: uncharacterized protein LOC105569898	165	1.8e-10	0.755	-	-	complete	-	-						0.127172	0	0.0316366	0	0	NA	1	0.256979	1	-0.361978	1	0.045372	1
comp20477_c1_seq1.m.9885	No hits	183	-	-	-	-	complete	-	-						0	0	0	0	0	NA	1	NA	1	NA	1	NA	1
comp20480_c0_seq1.m.9886	nucleic-acid-binding protein from transposon x-element	396	3.7e-07	0.75	-	-	5prime partial	-	-						0	0	0	0.0333846	0	-0.515527	1	NA	1	NA	1	NA	1
comp205_c0_seq1.m.284	No hits	252	-	-	-	-	5prime partial	-	-						0	0.0692049	0	0	0.0362061	0.693893	1	-0.287012	1	0.0932577	1	-0.100338	1
comp205_c1_seq1.m.287	No hits	180	-	-	-	-	3prime partial	-	-						0.0495921	0.141433	0	0	0	1.56186	1	NA	1	0.20991	1	-0.385672	1
comp2051823_c0_seq1.m.520134	No hits	216	-	-	-	-	internal	-	YES						0	0.104748	0.160106	0.0333846	0	0.379215	1	1.12791	1	0.130097	1	0.0593431	1
comp20523_c0_seq1.m.9904	No hits	156	-	-	-	-	5prime partial	-	-						0	0.073371	0	0	0	0.685889	1	NA	1	0.0929926	1	-0.0993546	1
comp20530_c1_seq1.m.9908	No hits	153	-	-	-	-	3prime partial	-	-						0	0	0	0	0.0835714	NA	1	-1.34423	1	NA	1	NA	1
comp20531_c0_seq1.m.9909	PREDICTED: uncharacterized protein LOC105565207	267	2.8e-29	0.71	-	-	internal	-	-						0	0.265095	0	0	0	2.56446	1	NA	1	0.852061	1	-0.955812	1
comp2053914_c0_seq1.m.520140	No hits	159	-	-	-	-	5prime partial	-	-						0	0.0712879	0	0	0	1.02843	1	NA	1	0.216113	1	-0.234911	1
comp2054825_c0_seq1.m.520141	No hits	240	-	-	-	-	5prime partial	-	-						0.0279883	0	0	0.0385938	0.0570432	-0.526589	1	-0.427271	1	-0.0379229	1	NA	1
comp2054906_c0_seq1.m.520143	No hits	294	-	-	-	-	3prime partial	-	-						0.0279883	0.0346024	0	0	0.0647277	0.37766	1	-1.1656	1	0.0119821	1	-0.050052	1
comp20578_c0_seq1.m.9931	cg3195- isoform c	297	1.8e-50	0.8935	C:nucleus; C:ribosome; F:damaged DNA binding; F:structural constituent of ribosome; F:endonuclease activity; P:DNA repair; P:translation; P:nucleic acid phosphodiester bond hydrolysis	-	5prime partial	Ribosomal protein L11, RNA binding domain	-						0	0	0	0	0.253443	NA	1	-1.49967	1	NA	1	NA	1
comp2057939_c0_seq1.m.520152	No hits	156	-	-	-	-	5prime partial	-	-						0	0.0366855	0	0.0333846	0.0835714	-0.118886	1	-1.34423	1	0.0470213	1	-0.0495111	1
comp2058873_c0_seq1.m.520153	No hits	216	-	-	-	-	5prime partial	-	-						0	0	0.244874	0	0.0947306	NA	1	0.60873	1	NA	1	0.277467	1
comp20593_c0_seq1.m.9940	No hits	165	-	-	-	-	5prime partial	-	-						0	0	0	0	0.0570432	NA	1	-0.427271	1	NA	1	NA	1
comp20594_c0_seq1.m.9941	tetra-peptide repeat homeobox protein 1-like	483	4.6e-78	0.8375	-	-	complete	-	YES						0	0	0	0	0	NA	1	NA	1	NA	1	NA	1
comp20594_c0_seq1.m.9942	No hits	261	-	-	-	-	5prime partial	-	-						0	0	0	0	0	NA	1	NA	1	NA	1	NA	1
comp2059549_c0_seq1.m.520154	No hits	360	-	-	-	-	3prime partial	-	-						0	0.0523738	0.0316366	0.0719784	0.0835714	-0.458422	1	-0.563058	1	0.0692462	1	-0.0369416	1
comp20618_c1_seq1.m.9956	No hits	153	-	-	-	-	5prime partial	-	-						0	0	0	0	0.0570432	NA	1	-0.427271	1	NA	1	NA	1
comp20627_c0_seq1.m.9962	No hits	177	-	-	-	-	complete	-	-						0	0	0.0949099	0	0.0362061	NA	1	0.489333	1	NA	1	0.135868	1
comp20635_c0_seq1.m.9965	No hits	219	-	-	-	-	5prime partial	-	-						0.0495921	0.110057	0	0.0738329	0	0.0682216	1	NA	1	0.0873452	1	-0.144217	1
comp20638_c0_seq1.m.9966	No hits	261	-	-	-	-	internal	-	-						0.0991842	0	0	0	0	NA	1	NA	1	-0.129102	1	NA	1
comp2064360_c0_seq1.m.520161	No hits	198	-	-	-	-	complete	-	-						0	0	0	0	0	NA	1	NA	1	NA	1	NA	1
comp20660_c0_seq1.m.9979	No hits	210	-	-	-	-	internal	-	-						0	0.0523738	0	0.0667691	0.123252	-0.340697	1	-1.68144	1	0.0692462	1	-0.0739841	1
comp20664_c0_seq1.m.9985	No hits	192	-	-	-	-	5prime partial	-	-						0	0	0	0.0771876	0	-0.934549	1	NA	1	NA	1	NA	1
comp20665_c0_seq1.m.9989	No hits	153	-	-	-	-	complete	-	-						0	0	0	0	0	NA	1	NA	1	NA	1	NA	1
comp20666_c0_seq1.m.9990	blastopia polyprotein	258	6.5e-13	0.707	F:nucleic acid binding; P:DNA integration	-	internal	-	-						0	0	0	0.0333846	0.0362061	-0.515527	1	-0.287012	1	NA	1	NA	1
comp20668_c0_seq1.m.9993	No hits	156	-	-	-	-	complete	-	-						0	0.104748	0	0	0	0.923331	1	NA	1	0.130097	1	-0.141672	1
comp20671_c0_seq1.m.9994	No hits	210	-	-	-	-	3prime partial	-	-						0	0	0	0	0	NA	1	NA	1	NA	1	NA	1
comp2067840_c0_seq1.m.520172	No hits	162	-	-	-	-	5prime partial	-	-						0	0	0	0	0	NA	1	NA	1	NA	1	NA	1
comp2068128_c0_seq1.m.520174	No hits	168	-	-	-	-	3prime partial	-	-						0.0279883	0	0	0	0.0724122	NA	1	-0.56746	1	-0.0379229	1	NA	1
comp2068365_c0_seq1.m.520178	No hits	267	-	-	-	-	5prime partial	-	-						0	0.231635	0.0800532	0.0667691	0.0758869	0.825322	0.693492	0.012243	1	0.818128	1	-0.512337	1
comp20684_c0_seq1.m.9997	No hits	165	-	-	-	-	3prime partial	-	-						0	0	0.0949099	0	0	NA	1	0.76409	1	NA	1	0.135868	1
comp2068655_c0_seq1.m.520181	No hits	174	-	-	-	-	5prime partial	-	-						0	0	0	0	0	NA	1	NA	1	NA	1	NA	1
comp2068753_c0_seq1.m.520183	No hits	165	-	-	-	-	complete	-	-						0	0.0366855	0	0.0385938	0	-0.127756	1	NA	1	0.0470213	1	-0.0495111	1
comp2069218_c0_seq1.m.520185	No hits	219	-	-	-	-	internal	-	-						0	0	0.367311	0	0	NA	1	1.92174	1	NA	1	0.366338	1
comp2069282_c0_seq1.m.520186	No hits	150	-	-	-	-	5prime partial	-	-						0	0.123662	0	0	0.0362061	1.76588	1	-0.287012	1	0.522251	1	-0.58503	1
comp20694_c0_seq1.m.10002	No hits	213	-	-	-	-	complete	-	-						0	0.156181	0	0	0	1.7046	1	NA	1	0.384129	1	-0.427048	1
comp2069480_c0_seq1.m.520190	No hits	207	-	-	-	-	5prime partial	-	-						0	0	0	0	0.0855647	NA	1	-0.626168	1	NA	1	NA	1
comp2069583_c0_seq1.m.520192	No hits	192	-	-	-	-	5prime partial	-	-						0	0	0	0	0	NA	1	NA	1	NA	1	NA	1
comp2069605_c0_seq1.m.520193	No hits	147	-	-	-	-	5prime partial	-	-						0.141583	0	0	0	0	NA	1	NA	1	-0.358175	1	NA	1
comp2069857_c0_seq1.m.520197	ph domain-containing protein ddb_g0287875	318	1.8e-66	0.9725	-	-	5prime partial	Spaetzle	-						0.0279883	0.0523738	0.0612185	0	0.148299	0.528215	1	-0.930739	1	0.0402328	1	0.0112339	1
comp2069967_c0_seq1.m.520200	No hits	258	-	-	-	-	5prime partial	-	-						0	0	0.122437	0.0352391	0.0473653	-0.519285	1	0.501328	1	NA	1	0.159616	1
comp2069967_c0_seq1.m.520204	No hits	147	-	-	-	-	complete	-	-						0	0	0.221325	0.0333846	0	-0.515527	1	2.49473	1	NA	1	0.52774	1
comp2070084_c0_seq1.m.520205	collagen-like protein mcl1	1191	1.4e-150	0.6208	-	-	internal	-	YES						0	0	0	0	0	NA	1	NA	1	NA	1	NA	1
comp2070593_c0_seq1.m.520218	No hits	276	-	-	-	-	5prime partial	-	-						0	0.0523738	0.0800532	0.0333846	0.0570432	0.0145314	1	0.151768	1	0.0692462	1	0.0418523	1
comp20707_c0_seq1.m.10007	No hits	159	-	-	-	-	5prime partial	-	-						0	0.0346024	0.0800532	0	0	0.37766	1	0.632041	1	0.0471719	1	0.074027	1
comp20708_c0_seq1.m.10009	odorant receptor 49b-like	240	2.9e-28	0.8315	C:plasma membrane; C:integral component of membrane; F:olfactory receptor activity; F:odorant binding; P:signal transduction; P:detection of chemical stimulus involved in sensory perception of smell	-	complete	7tm Odorant receptor	-						0	0	0	0	0	NA	1	NA	1	NA	1	NA	1
comp20708_c0_seq1.m.10010	No hits	162	-	-	-	-	complete	-	-						0	0	0	0	0	NA	1	NA	1	NA	1	NA	1
comp2071062_c0_seq1.m.520224	No hits	168	-	-	-	-	5prime partial	-	-						0	0.0346024	0.0612185	0	0	0.37766	1	0.46989	1	0.0471719	1	0.0426864	1
comp20713_c0_seq1.m.10013	No hits	177	-	-	-	-	3prime partial	-	-						0	0	0	0	0	NA	1	NA	1	NA	1	NA	1
comp2071401_c0_seq1.m.520228	No hits	174	-	-	-	-	complete	-	-						0.0495921	0	0.0632732	0	0	NA	1	0.523166	1	-0.0673752	1	0.0924725	1
comp2071497_c0_seq1.m.520232	iq domain-containing protein g	606	7.1e-101	0.836	-	-	internal	-	-						0	0.0523738	0	0.0385938	0.178814	0.00579766	1	-2.10701	1	0.0692462	1	-0.0739841	1
comp2071497_c0_seq1.m.520234	No hits	285	-	-	-	-	5prime partial	-	-						0	0	0	0	0.0473653	NA	1	-0.34796	1	NA	1	NA	1
comp2071590_c0_seq1.m.520236	No hits	156	-	-	-	-	5prime partial	-	-						0	0	0	0	0	NA	1	NA	1	NA	1	NA	1
comp2071792_c0_seq1.m.520240	No hits	255	-	-	-	-	complete	-	-						0	0	0	0	0	NA	1	NA	1	NA	1	NA	1
comp2071836_c0_seq1.m.520245	atp-binding cassette sub-family a member 2-like	552	4e-104	0.901	C:integral component of membrane; F:transporter activity; F:ATP binding; F:transferase activity transferring phosphorus-containing groups; F:ATPase activity; P:transport; P:metabolic process	EC:3.6.1.3	3prime partial	-	-						0	0.768443	0	0	0	3.87021	0.0199937	NA	1	1.52966	1	-1.71978	1
comp2072517_c0_seq1.m.520256	No hits	192	-	-	-	-	complete	-	-						0	0.181344	0	0	0	1.81711	1	NA	1	0.415564	1	-0.461114	1
comp2072569_c0_seq1.m.520257	No hits	321	-	-	-	-	5prime partial	-	-						0	0.125745	0	0.0352391	0	0.628244	1	NA	1	0.323124	1	-0.356113	1
comp2072575_c0_seq1.m.520260	PREDICTED: uncharacterized protein LOC105561481	279	1.2e-49	0.8082	-	-	5prime partial	-	-						0	0.38459	0	0	0	3.01795	0.0924765	NA	1	1.06913	1	-1.19912	1
[truncated: 51,528 more rows]
